# Supplementary material for: The astounding exhaustiveness and speed of the Astral mass analyzer for highly complex samples is a quantum leap in the functional analysis of microbiomes
Source: Microbiome. 2024 Mar 7;12:46. doi: 10.1186/s40168-024-01766-4 (PMC10918999; doi:10.1186/s40168-024-01766-4)
Supplement: Supplementary file 2 — Additional file 1: Table S1. List of identified taxa by DDA proteotyping (p value 0.05) for six individual datasets. [file 40168_2024_1766_MOESM1_ESM.xlsx]

## Sheet: Table S1
Table S1_List of identified taxa by DDA proteotyping (p value 0.05)
TSMs (Taxa-to-Spectrum Matches); TSMs-attrib (TSMs attributed after parcimony rule)
Sample	DAT file	#MS/MS	#MS/MS selected	#PSMs	#TSMs	#Peptides	#Assignment ratio
AST DDA 30min Rep1	F484957.dat	214476	100000	8705	8705	6664	0.08705
====SUPERKINGDOM====	Taxid	#TSMs	#TSMs-attrib.	#spePEPs	====PHYLUM====	Taxid	#TSMs	#TSMs-attrib.	#spePEPs	====CLASS====	Taxid	#TSMs	#TSMs-attrib.	#spePEPs	====ORDER====	Taxid	#TSMs	#TSMs-attrib.	#spePEPs	====FAMILY====	Taxid	#TSMs	#TSMs-attrib.	#spePEPs	====GENUS====	Taxid	#TSMs	#TSMs-attrib.	#spePEPs	====SPECIES====	Taxid	#TSMs	#TSMs-attrib.	#spePEPs
Bacteria	2	6585	6585	5635	Firmicutes	1239	5275	5275	3957	Clostridia	186801	5110	5110	3326	Clostridiales	186802	5110	5110	3326	Lachnospiraceae	186803	3207	3207	1395	Blautia	572511	1145	1145	239	Blautia wexlerae	418240	906	904	204
Bacteria	2	6585	6585	5635	Firmicutes	1239	5275	5275	3957	Clostridia	186801	5110	5110	3326	Clostridiales	186802	5110	5110	3326	Lachnospiraceae	186803	3207	3207	1395	Coprococcus	33042	1061	319	217	Coprococcus eutactus	33043	584	342	146
Bacteria	2	6585	6585	5635	Firmicutes	1239	5275	5275	3957	Clostridia	186801	5110	5110	3326	Clostridiales	186802	5110	5110	3326	Lachnospiraceae	186803	3207	3207	1395	Coprococcus	33042	1061	319	217	Coprococcus comes	410072	436	31	18
Bacteria	2	6585	6585	5635	Firmicutes	1239	5275	5275	3957	Clostridia	186801	5110	5110	3326	Clostridiales	186802	5110	5110	3326	Lachnospiraceae	186803	3207	3207	1395	Coprococcus	33042	1061	319	217	Coprococcus catus	116085	323	76	50
Bacteria	2	6585	6585	5635	Firmicutes	1239	5275	5275	3957	Clostridia	186801	5110	5110	3326	Clostridiales	186802	5110	5110	3326	Lachnospiraceae	186803	3207	3207	1395	Lachnoclostridium	1506553	987	25	19	Lachnoclostridium phytofermentans	66219	222	14	3
Bacteria	2	6585	6585	5635	Firmicutes	1239	5275	5275	3957	Clostridia	186801	5110	5110	3326	Clostridiales	186802	5110	5110	3326	Lachnospiraceae	186803	3207	3207	1395	Roseburia	841	986	239	186	Roseburia faecis	301302	584	259	90
Bacteria	2	6585	6585	5635	Firmicutes	1239	5275	5275	3957	Clostridia	186801	5110	5110	3326	Clostridiales	186802	5110	5110	3326	Lachnospiraceae	186803	3207	3207	1395	Roseburia	841	986	239	186	Roseburia intestinalis	166486	502	78	47
Bacteria	2	6585	6585	5635	Firmicutes	1239	5275	5275	3957	Clostridia	186801	5110	5110	3326	Clostridiales	186802	5110	5110	3326	Lachnospiraceae	186803	3207	3207	1395	Roseburia	841	986	239	186	Roseburia sp. CAG:303	1262944	239	21	16
Bacteria	2	6585	6585	5635	Firmicutes	1239	5275	5275	3957	Clostridia	186801	5110	5110	3326	Clostridiales	186802	5110	5110	3326	Lachnospiraceae	186803	3207	3207	1395	Mediterraneibacter	2316020	724	32	23	[Ruminococcus] torques	33039	527	55	16
Bacteria	2	6585	6585	5635	Firmicutes	1239	5275	5275	3957	Clostridia	186801	5110	5110	3326	Clostridiales	186802	5110	5110	3326	Lachnospiraceae	186803	3207	3207	1395	Anaerobutyricum	2569097	695	329	228	Anaerobutyricum hallii	39488	695	526	228
Bacteria	2	6585	6585	5635	Firmicutes	1239	5275	5275	3957	Clostridia	186801	5110	5110	3326	Clostridiales	186802	5110	5110	3326	Lachnospiraceae	186803	3207	3207	1395	Dorea	189330	640	85	55	Dorea longicatena	88431	439	58	24
Bacteria	2	6585	6585	5635	Firmicutes	1239	5275	5275	3957	Clostridia	186801	5110	5110	3326	Clostridiales	186802	5110	5110	3326	Lachnospiraceae	186803	3207	3207	1395	Dorea	189330	640	85	55	Dorea formicigenerans	39486	387	75	26
Bacteria	2	6585	6585	5635	Firmicutes	1239	5275	5275	3957	Clostridia	186801	5110	5110	3326	Clostridiales	186802	5110	5110	3326	Lachnospiraceae	186803	3207	3207	1395	Faecalicatena	2005359	593	43	32	Faecalicatena fissicatena	290055	409	55	32
Bacteria	2	6585	6585	5635	Firmicutes	1239	5275	5275	3957	Clostridia	186801	5110	5110	3326	Clostridiales	186802	5110	5110	3326	Lachnospiraceae	186803	3207	3207	1395	Fusicatenibacter	1407607	557	125	94	Fusicatenibacter saccharivorans	1150298	557	178	94
Bacteria	2	6585	6585	5635	Firmicutes	1239	5275	5275	3957	Clostridia	186801	5110	5110	3326	Clostridiales	186802	5110	5110	3326	Lachnospiraceae	186803	3207	3207	1395	Anaerostipes	207244	504	116	107	Anaerostipes hadrus	649756	415	148	62
Bacteria	2	6585	6585	5635	Firmicutes	1239	5275	5275	3957	Clostridia	186801	5110	5110	3326	Clostridiales	186802	5110	5110	3326	Ruminococcaceae	541000	1816	1178	817	Ruminococcus	1263	780	305	217	Ruminococcus bromii	40518	368	225	117
Bacteria	2	6585	6585	5635	Firmicutes	1239	5275	5275	3957	Clostridia	186801	5110	5110	3326	Clostridiales	186802	5110	5110	3326	Ruminococcaceae	541000	1816	1178	817	Ruminococcus	1263	780	305	217	Ruminococcus callidus	40519	241	116	81
Bacteria	2	6585	6585	5635	Firmicutes	1239	5275	5275	3957	Clostridia	186801	5110	5110	3326	Clostridiales	186802	5110	5110	3326	Ruminococcaceae	541000	1816	1178	817	Faecalibacterium	216851	707	638	301	Faecalibacterium prausnitzii	853	707	644	301
Bacteria	2	6585	6585	5635	Firmicutes	1239	5275	5275	3957	Clostridia	186801	5110	5110	3326	Clostridiales	186802	5110	5110	3326	Ruminococcaceae	541000	1816	1178	817	Gemmiger	204475	526	221	85	Gemmiger formicilis	745368	480	262	85
Bacteria	2	6585	6585	5635	Firmicutes	1239	5275	5275	3957	Clostridia	186801	5110	5110	3326	Clostridiales	186802	5110	5110	3326	Ruminococcaceae	541000	1816	1178	817	Subdoligranulum	292632	396	40	33	Subdoligranulum variabile	214851	335	42	15
Bacteria	2	6585	6585	5635	Firmicutes	1239	5275	5275	3957	Clostridia	186801	5110	5110	3326	Clostridiales	186802	5110	5110	3326	Ruminococcaceae	541000	1816	1178	817	Agathobaculum	2048137	170	41	39	Agathobaculum butyriciproducens	1628085	137	53	14
Bacteria	2	6585	6585	5635	Firmicutes	1239	5275	5275	3957	Clostridia	186801	5110	5110	3326	Clostridiales	186802	5110	5110	3326	Clostridiaceae	31979	1653	337	210	Clostridium	1485	1653	947	210	Clostridium saudiense	1414720	236	199	17
Bacteria	2	6585	6585	5635	Firmicutes	1239	5275	5275	3957	Clostridia	186801	5110	5110	3326	Clostridiales	186802	5110	5110	3326	Clostridiaceae	31979	1653	337	210	Clostridium	1485	1653	947	210	Clostridium celatum	36834	198	24	7
Bacteria	2	6585	6585	5635	Firmicutes	1239	5275	5275	3957	Clostridia	186801	5110	5110	3326	Clostridiales	186802	5110	5110	3326	Eubacteriaceae	186806	1107	51	47	Eubacterium	1730	1107	172	47	Eubacterium ramulus	39490	370	52	10
Bacteria	2	6585	6585	5635	Firmicutes	1239	5275	5275	3957	Clostridia	186801	5110	5110	3326	Clostridiales	186802	5110	5110	3326	Eubacteriaceae	186806	1107	51	47	Eubacterium	1730	1107	172	47	Eubacterium sp. CAG:38	1262889	271	28	12
Bacteria	2	6585	6585	5635	Firmicutes	1239	5275	5275	3957	Clostridia	186801	5110	5110	3326	Clostridiales	186802	5110	5110	3326	Eubacteriaceae	186806	1107	51	47	Eubacterium	1730	1107	172	47	Eubacterium sp. CAG:274	1262888	104	16	13
Bacteria	2	6585	6585	5635	Firmicutes	1239	5275	5275	3957	Clostridia	186801	5110	5110	3326	Clostridiales	186802	5110	5110	3326	Peptostreptococcaceae	186804	325	104	82	Romboutsia	1501226	243	54	39	Romboutsia hominis	1507512	171	17	6
Bacteria	2	6585	6585	5635	Firmicutes	1239	5275	5275	3957	Clostridia	186801	5110	5110	3326	Clostridiales	186802	5110	5110	3326	Peptostreptococcaceae	186804	325	104	82	Romboutsia	1501226	243	54	39	Romboutsia ilealis	1115758	153	81	14
Bacteria	2	6585	6585	5635	Firmicutes	1239	5275	5275	3957	Clostridia	186801	5110	5110	3326	Clostridiales	186802	5110	5110	3326	Peptostreptococcaceae	186804	325	104	82	Terrisporobacter	1505652	197	53	39	Terrisporobacter glycolicus	36841	181	72	9
Bacteria	2	6585	6585	5635	Firmicutes	1239	5275	5275	3957	Clostridia	186801	5110	5110	3326	Clostridiales	186802	5110	5110	3326	Evtepia_family	302211178	99	57	42	Evtepia	2211178	99	57	42	Evtepia gabavorous	2211183	99	65	42
Bacteria	2	6585	6585	5635	Firmicutes	1239	5275	5275	3957	environmental samples_class	500047928	744	58	45	environmental samples_order	400047928	744	58	45	environmental samples_family	300047928	744	123	45	environmental samples_genus	200047928	744	95	45	Firmicutes bacterium CAG:646	1262995	332	16	9
Bacteria	2	6585	6585	5635	Firmicutes	1239	5275	5275	3957	environmental samples_class	500047928	744	58	45	environmental samples_order	400047928	744	58	45	environmental samples_family	300047928	744	123	45	environmental samples_genus	200047928	744	95	45	Firmicutes bacterium CAG:124	1263002	109	43	25
Bacteria	2	6585	6585	5635	Firmicutes	1239	5275	5275	3957	Bacilli	91061	363	0	29	Bacillales	1385	342	30	25	Bacillaceae	186817	249	41	14	Bacillus	1386	249	22	14	Bacillus weihaiensis	1547283	42	7	0
Bacteria	2	6585	6585	5635	Firmicutes	1239	5275	5275	3957	Erysipelotrichia	526524	97	0	19	Erysipelotrichales	526525	97	0	19	Erysipelotrichaceae	128827	97	21	19	Faecalibacillus	2678885	97	22	19	Faecalibacillus intestinalis	1982626	97	29	19
Bacteria	2	6585	6585	5635	Firmicutes	1239	5275	5275	3957	Negativicutes	909932	72	0	20	Veillonellales	1843489	72	0	20	Veillonellaceae	31977	72	25	20	Dialister	39948	72	25	20	Dialister invisus	218538	58	25	9
Bacteria	2	6585	6585	5635	Bacteroidetes	976	835	422	363	Bacteroidia	200643	768	400	314	Bacteroidales	171549	768	401	314	Bacteroidaceae	815	489	58	38	Bacteroides	816	489	70	38	Bacteroides uniformis	820	165	39	18
Bacteria	2	6585	6585	5635	Bacteroidetes	976	835	422	363	Bacteroidia	200643	768	400	314	Bacteroidales	171549	768	401	314	Prevotellaceae	171552	408	302	89	Prevotella	838	408	257	89	Prevotella sp. CAG:1058	1262918	157	139	21
Bacteria	2	6585	6585	5635	Bacteroidetes	976	835	422	363	Bacteroidia	200643	768	400	314	Bacteroidales	171549	768	401	314	Bacteroidales incertae sedis_family	300333046	259	87	45	Phocaeicola	909656	259	88	45	Phocaeicola vulgatus	821	169	106	25
Bacteria	2	6585	6585	5635	Bacteroidetes	976	835	422	363	Bacteroidia	200643	768	400	314	Bacteroidales	171549	768	401	314	Bacteroidales incertae sedis_family	300333046	259	87	45	Phocaeicola	909656	259	88	45	Phocaeicola salanitronis	376805	138	29	13
Bacteria	2	6585	6585	5635	Actinobacteria	201174	499	220	186	Actinobacteria	1760	337	126	118	Streptomycetales	85011	147	0	20	Streptomycetaceae	2062	147	23	20	Streptomyces	1883	147	24	20	Streptomyces venezuelae	54571	34	3	0
Bacteria	2	6585	6585	5635	Actinobacteria	201174	499	220	186	Actinobacteria	1760	337	126	118	Bifidobacteriales	85004	131	74	67	Bifidobacteriaceae	31953	131	76	67	Bifidobacterium	1678	131	78	67	Bifidobacterium pseudocatenulatum	28026	82	55	4
Bacteria	2	6585	6585	5635	Actinobacteria	201174	499	220	186	Coriobacteriia	84998	211	74	65	Coriobacteriales	84999	149	49	43	Coriobacteriaceae	84107	149	51	43	Collinsella	102106	149	57	43	Collinsella aerofaciens	74426	100	54	35
Bacteria	2	6585	6585	5635	Actinobacteria	201174	499	220	186	Coriobacteriia	84998	211	74	65	Eggerthellales	1643822	90	0	21	Eggerthellaceae	1643826	90	26	21	Eggerthella	84111	90	30	21	Eggerthella sp. CAG:1427	1262874	66	28	16
Bacteria	2	6585	6585	5635	Proteobacteria	1224	433	226	184	Gammaproteobacteria	1236	317	226	154	Enterobacterales	91347	270	220	147	Enterobacteriaceae	543	270	226	147	Escherichia	561	270	221	147	Escherichia coli	562	268	234	95
Bacteria	2	6585	6585	5635	Deinococcus-Thermus	1297	422	357	302	Deinococci	188787	422	365	302	Deinococcales	118964	422	366	302	Deinococcaceae	183710	422	377	302	Deinococcus	1298	422	387	302	Deinococcus proteolyticus	55148	382	367	231
Bacteria	2	6585	6585	5635	Balneolaeota	1936987	89	60	55	Balneolia	1853221	89	64	55	Balneolales	1853223	89	65	55	Balneolaceae	1813606	89	66	55	Balneola	455358	89	66	55	Balneola vulgaris	287535	82	66	45
Eukaryota	2759	2243	2108	1311	Chordata	7711	1263	1247	667	Mammalia	40674	1263	1252	667	Primates	9443	1263	1252	667	Hominidae	9604	1263	1258	667	Homo	9605	1263	1260	667	Homo sapiens	9606	1263	1263	667
Eukaryota	2759	2243	2108	1311	Streptophyta	35493	835	782	506	Magnoliopsida	3398	832	783	504	Fabales	72025	297	259	153	Fabaceae	3803	297	259	153	Glycine	3846	267	230	126	Glycine max	3847	264	235	2
Eukaryota	2759	2243	2108	1311	Streptophyta	35493	835	782	506	Magnoliopsida	3398	832	783	504	Fabales	72025	297	259	153	Fabaceae	3803	297	259	153	Arachis	3817	105	25	23	Arachis hypogaea	3818	105	25	0
Eukaryota	2759	2243	2108	1311	Streptophyta	35493	835	782	506	Magnoliopsida	3398	832	783	504	Asterales	4209	283	210	115	Asteraceae	4210	283	211	115	Helianthus	4231	283	210	115	Helianthus annuus	4232	283	211	115
Eukaryota	2759	2243	2108	1311	Streptophyta	35493	835	782	506	Magnoliopsida	3398	832	783	504	Poales	38820	188	128	61	Poaceae	4479	188	128	61	Oryza	4527	188	128	61	Oryza sativa	4530	181	125	38
Eukaryota	2759	2243	2108	1311	Streptophyta	35493	835	782	506	Magnoliopsida	3398	832	783	504	Sapindales	41937	124	51	32	Anacardiaceae	4011	124	51	32	Pistacia	55512	124	53	32	Pistacia vera	55513	124	53	32
Eukaryota	2759	2243	2108	1311	Streptophyta	35493	835	782	506	Magnoliopsida	3398	832	783	504	Solanales	4069	110	26	20	Solanaceae	4070	110	26	20	Solanum	4107	110	26	20	Solanum tuberosum	4113	95	22	10
Eukaryota	2759	2243	2108	1311	Streptophyta	35493	835	782	506	Magnoliopsida	3398	832	783	504	Lamiales	4143	109	36	29	Pedaliaceae	4180	109	36	29	Sesamum	4181	109	36	29	Sesamum indicum	4182	109	36	29
Eukaryota	2759	2243	2108	1311	Streptophyta	35493	835	782	506	Magnoliopsida	3398	832	783	504	Malvales	41938	102	30	23	Malvaceae	3629	102	30	23	Theobroma	3640	102	30	23	Theobroma cacao	3641	102	30	23
Eukaryota	2759	2243	2108	1311	Streptophyta	35493	835	782	506	Magnoliopsida	3398	832	783	504	Laurales	3432	95	28	21	Lauraceae	3433	95	28	21	Cinnamomum	13428	95	28	21	Cinnamomum micranthum	337465	95	28	21
Eukaryota	2759	2243	2108	1311	Streptophyta	35493	835	782	506	Magnoliopsida	3398	832	783	504	Rosales	3744	85	0	9	Rosaceae	3745	85	12	9	Prunus	3754	85	12	9	Prunus persica	3760	81	10	2
Eukaryota	2759	2243	2108	1311	Ascomycota	4890	143	83	75	Saccharomycetes	4891	91	72	53	Saccharomycetales	4892	91	73	53	Saccharomycetaceae	4893	91	73	53	Saccharomyces	4930	91	73	53	Saccharomyces cerevisiae x Saccharomyces kudriavzevii	332112	80	65	2
Eukaryota	2759	2243	2108	1311	Ascomycota	4890	143	83	75	Sordariomycetes	147550	42	0	6	Hypocreales	5125	34	0	5	Nectriaceae	110618	34	0	5	Fusarium	5506	34	5	5	Fusarium coffeatum	231269	17	3	0
Eukaryota	2759	2243	2108	1311	Ascomycota	4890	143	83	75	Eurotiomycetes	147545	39	0	7	Eurotiales	5042	39	0	7	Aspergillaceae	1131492	39	8	7	Aspergillus	5052	39	8	7	Aspergillus minisclerotigenes	656917	22	2	1
Eukaryota	2759	2243	2108	1311	Arthropoda	6656	86	0	11	Insecta	50557	86	0	11	Diptera	7147	79	11	11	Drosophilidae	7214	79	13	11	Drosophila	7215	79	12	11	Drosophila biarmipes	125945	37	4	2
Eukaryota	2759	2243	2108	1311	Apicomplexa	5794	26	0	5	Aconoidasida	422676	26	0	5	Haemosporida	5819	26	0	5	Plasmodiidae	1639119	26	0	5	Plasmodium	5820	26	4	5	Plasmodium falciparum or Plasmodium sp. DRC-Itaito or Plasmodium gaboni or Plasmodium sp. gorilla clade G1 or Plasmodium sp. gorilla clade G2	5833 or 720590 or 647221 or 880534 or 880535	17	2	0
Sample	DAT file	#MS/MS	#MS/MS selected	#PSMs	#TSMs	#Peptides	#Assignment ratio
AST DDA 30min Rep2	F484947.dat	212078	100000	8515	8515	6460	0.08515
====SUPERKINGDOM====	Taxid	#TSMs	#TSMs-attrib.	#spePEPs	====PHYLUM====	Taxid	#TSMs	#TSMs-attrib.	#spePEPs	====CLASS====	Taxid	#TSMs	#TSMs-attrib.	#spePEPs	====ORDER====	Taxid	#TSMs	#TSMs-attrib.	#spePEPs	====FAMILY====	Taxid	#TSMs	#TSMs-attrib.	#spePEPs	====GENUS====	Taxid	#TSMs	#TSMs-attrib.	#spePEPs	====SPECIES====	Taxid	#TSMs	#TSMs-attrib.	#spePEPs
Bacteria	2	6251	6251	5404	Firmicutes	1239	4953	4953	3685	Clostridia	186801	4763	4763	2999	Clostridiales	186802	4763	4763	2999	Lachnospiraceae	186803	2799	2799	1123	Coprococcus	33042	1055	1055	224	Coprococcus eutactus	33043	608	606	150
Bacteria	2	6251	6251	5404	Firmicutes	1239	4953	4953	3685	Clostridia	186801	4763	4763	2999	Clostridiales	186802	4763	4763	2999	Lachnospiraceae	186803	2799	2799	1123	Coprococcus	33042	1055	1055	224	Coprococcus comes	410072	426	49	25
Bacteria	2	6251	6251	5404	Firmicutes	1239	4953	4953	3685	Clostridia	186801	4763	4763	2999	Clostridiales	186802	4763	4763	2999	Lachnospiraceae	186803	2799	2799	1123	Coprococcus	33042	1055	1055	224	Coprococcus catus	116085	296	69	48
Bacteria	2	6251	6251	5404	Firmicutes	1239	4953	4953	3685	Clostridia	186801	4763	4763	2999	Clostridiales	186802	4763	4763	2999	Lachnospiraceae	186803	2799	2799	1123	unclassified Lachnospiraceae_genus	200186928	1047	28	24	Lachnospiraceae bacterium KH1T2	1855374	193	14	4
Bacteria	2	6251	6251	5404	Firmicutes	1239	4953	4953	3685	Clostridia	186801	4763	4763	2999	Clostridiales	186802	4763	4763	2999	Lachnospiraceae	186803	2799	2799	1123	Roseburia	841	1006	264	175	Roseburia faecis	301302	574	311	80
Bacteria	2	6251	6251	5404	Firmicutes	1239	4953	4953	3685	Clostridia	186801	4763	4763	2999	Clostridiales	186802	4763	4763	2999	Lachnospiraceae	186803	2799	2799	1123	Roseburia	841	1006	264	175	Roseburia intestinalis	166486	531	97	53
Bacteria	2	6251	6251	5404	Firmicutes	1239	4953	4953	3685	Clostridia	186801	4763	4763	2999	Clostridiales	186802	4763	4763	2999	Lachnospiraceae	186803	2799	2799	1123	Roseburia	841	1006	264	175	Roseburia sp. CAG:303	1262944	235	20	12
Bacteria	2	6251	6251	5404	Firmicutes	1239	4953	4953	3685	Clostridia	186801	4763	4763	2999	Clostridiales	186802	4763	4763	2999	Lachnospiraceae	186803	2799	2799	1123	Mediterraneibacter	2316020	713	28	25	[Ruminococcus] torques	33039	529	80	16
Bacteria	2	6251	6251	5404	Firmicutes	1239	4953	4953	3685	Clostridia	186801	4763	4763	2999	Clostridiales	186802	4763	4763	2999	Lachnospiraceae	186803	2799	2799	1123	Faecalicatena	2005359	668	75	46	Faecalicatena fissicatena	290055	434	86	42
Bacteria	2	6251	6251	5404	Firmicutes	1239	4953	4953	3685	Clostridia	186801	4763	4763	2999	Clostridiales	186802	4763	4763	2999	Lachnospiraceae	186803	2799	2799	1123	Anaerobutyricum	2569097	648	301	194	Anaerobutyricum hallii	39488	648	462	194
Bacteria	2	6251	6251	5404	Firmicutes	1239	4953	4953	3685	Clostridia	186801	4763	4763	2999	Clostridiales	186802	4763	4763	2999	Lachnospiraceae	186803	2799	2799	1123	Dorea	189330	638	89	61	Dorea longicatena	88431	418	128	29
Bacteria	2	6251	6251	5404	Firmicutes	1239	4953	4953	3685	Clostridia	186801	4763	4763	2999	Clostridiales	186802	4763	4763	2999	Lachnospiraceae	186803	2799	2799	1123	Dorea	189330	638	89	61	Dorea formicigenerans	39486	383	35	24
Bacteria	2	6251	6251	5404	Firmicutes	1239	4953	4953	3685	Clostridia	186801	4763	4763	2999	Clostridiales	186802	4763	4763	2999	Lachnospiraceae	186803	2799	2799	1123	Fusicatenibacter	1407607	558	150	111	Fusicatenibacter saccharivorans	1150298	558	261	111
Bacteria	2	6251	6251	5404	Firmicutes	1239	4953	4953	3685	Clostridia	186801	4763	4763	2999	Clostridiales	186802	4763	4763	2999	Lachnospiraceae	186803	2799	2799	1123	Anaerostipes	207244	519	129	104	Anaerostipes hadrus	649756	431	171	69
Bacteria	2	6251	6251	5404	Firmicutes	1239	4953	4953	3685	Clostridia	186801	4763	4763	2999	Clostridiales	186802	4763	4763	2999	Ruminococcaceae	541000	1991	1187	830	Ruminococcus	1263	963	333	233	Ruminococcus bromii	40518	408	279	133
Bacteria	2	6251	6251	5404	Firmicutes	1239	4953	4953	3685	Clostridia	186801	4763	4763	2999	Clostridiales	186802	4763	4763	2999	Ruminococcaceae	541000	1991	1187	830	Ruminococcus	1263	963	333	233	Ruminococcus gauvreauii	438033	285	18	6
Bacteria	2	6251	6251	5404	Firmicutes	1239	4953	4953	3685	Clostridia	186801	4763	4763	2999	Clostridiales	186802	4763	4763	2999	Ruminococcaceae	541000	1991	1187	830	Ruminococcus	1263	963	333	233	Ruminococcus callidus	40519	223	99	67
Bacteria	2	6251	6251	5404	Firmicutes	1239	4953	4953	3685	Clostridia	186801	4763	4763	2999	Clostridiales	186802	4763	4763	2999	Ruminococcaceae	541000	1991	1187	830	Ruminococcus	1263	963	333	233	Ruminococcus bicirculans	1160721	163	11	8
Bacteria	2	6251	6251	5404	Firmicutes	1239	4953	4953	3685	Clostridia	186801	4763	4763	2999	Clostridiales	186802	4763	4763	2999	Ruminococcaceae	541000	1991	1187	830	Faecalibacterium	216851	709	622	302	Faecalibacterium prausnitzii	853	709	640	302
Bacteria	2	6251	6251	5404	Firmicutes	1239	4953	4953	3685	Clostridia	186801	4763	4763	2999	Clostridiales	186802	4763	4763	2999	Ruminococcaceae	541000	1991	1187	830	Gemmiger	204475	537	213	84	Gemmiger formicilis	745368	482	259	82
Bacteria	2	6251	6251	5404	Firmicutes	1239	4953	4953	3685	Clostridia	186801	4763	4763	2999	Clostridiales	186802	4763	4763	2999	Ruminococcaceae	541000	1991	1187	830	Subdoligranulum	292632	405	35	31	Subdoligranulum variabile	214851	343	38	14
Bacteria	2	6251	6251	5404	Firmicutes	1239	4953	4953	3685	Clostridia	186801	4763	4763	2999	Clostridiales	186802	4763	4763	2999	Ruminococcaceae	541000	1991	1187	830	Agathobaculum	2048137	172	54	39	Agathobaculum butyriciproducens	1628085	144	66	23
Bacteria	2	6251	6251	5404	Firmicutes	1239	4953	4953	3685	Clostridia	186801	4763	4763	2999	Clostridiales	186802	4763	4763	2999	Clostridiaceae	31979	1656	352	238	Clostridium	1485	1656	911	238	Clostridium saudiense	1414720	246	203	22
Bacteria	2	6251	6251	5404	Firmicutes	1239	4953	4953	3685	Clostridia	186801	4763	4763	2999	Clostridiales	186802	4763	4763	2999	Clostridiaceae	31979	1656	352	238	Clostridium	1485	1656	911	238	Clostridium bartlettii CAG:1329	1263063	128	23	10
Bacteria	2	6251	6251	5404	Firmicutes	1239	4953	4953	3685	Clostridia	186801	4763	4763	2999	Clostridiales	186802	4763	4763	2999	Eubacteriaceae	186806	1145	64	49	Eubacterium	1730	1145	183	49	Eubacterium ramulus	39490	347	20	8
Bacteria	2	6251	6251	5404	Firmicutes	1239	4953	4953	3685	Clostridia	186801	4763	4763	2999	Clostridiales	186802	4763	4763	2999	Eubacteriaceae	186806	1145	64	49	Eubacterium	1730	1145	183	49	Eubacterium sp. CAG:38	1262889	265	51	10
Bacteria	2	6251	6251	5404	Firmicutes	1239	4953	4953	3685	Clostridia	186801	4763	4763	2999	Clostridiales	186802	4763	4763	2999	Eubacteriaceae	186806	1145	64	49	Eubacterium	1730	1145	183	49	Eubacterium sp. CAG:274	1262888	99	13	9
Bacteria	2	6251	6251	5404	Firmicutes	1239	4953	4953	3685	Clostridia	186801	4763	4763	2999	Clostridiales	186802	4763	4763	2999	Peptostreptococcaceae	186804	328	105	84	Romboutsia	1501226	240	54	41	Romboutsia ilealis	1115758	156	64	18
Bacteria	2	6251	6251	5404	Firmicutes	1239	4953	4953	3685	Clostridia	186801	4763	4763	2999	Clostridiales	186802	4763	4763	2999	Peptostreptococcaceae	186804	328	105	84	Terrisporobacter	1505652	195	58	38	Terrisporobacter glycolicus	36841	175	105	13
Bacteria	2	6251	6251	5404	Firmicutes	1239	4953	4953	3685	Clostridia	186801	4763	4763	2999	Clostridiales	186802	4763	4763	2999	Evtepia_family	302211178	107	50	39	Evtepia	2211178	107	51	39	Evtepia gabavorous	2211183	107	59	39
Bacteria	2	6251	6251	5404	Firmicutes	1239	4953	4953	3685	environmental samples_class	500047928	737	61	53	environmental samples_order	400047928	737	61	53	environmental samples_family	300047928	737	149	53	environmental samples_genus	200047928	737	131	53	Firmicutes bacterium CAG:646	1262995	311	46	17
Bacteria	2	6251	6251	5404	Firmicutes	1239	4953	4953	3685	environmental samples_class	500047928	737	61	53	environmental samples_order	400047928	737	61	53	environmental samples_family	300047928	737	149	53	environmental samples_genus	200047928	737	131	53	Firmicutes bacterium CAG:124	1263002	99	44	20
Bacteria	2	6251	6251	5404	Firmicutes	1239	4953	4953	3685	Bacilli	91061	548	0	29	Bacillales	1385	334	33	26	Paenibacillaceae	186822	219	45	12	Paenibacillus	44249	219	20	12	Paenibacillus ihumii	687436	40	5	0
Bacteria	2	6251	6251	5404	Firmicutes	1239	4953	4953	3685	Negativicutes	909932	110	38	35	Acidaminococcales	1843488	71	0	12	Acidaminococcaceae	909930	71	0	12	Phascolarctobacterium	33024	71	13	12	Phascolarctobacterium faecium	33025	49	13	10
Bacteria	2	6251	6251	5404	Firmicutes	1239	4953	4953	3685	Negativicutes	909932	110	38	35	Veillonellales	1843489	60	25	23	Veillonellaceae	31977	60	27	23	Dialister	39948	60	25	23	Dialister invisus	218538	46	25	11
Bacteria	2	6251	6251	5404	Firmicutes	1239	4953	4953	3685	Erysipelotrichia	526524	97	0	22	Erysipelotrichales	526525	97	0	22	Erysipelotrichaceae	128827	97	23	22	Faecalibacillus	2678885	97	24	22	Faecalibacillus intestinalis	1982626	97	31	22
Bacteria	2	6251	6251	5404	Bacteroidetes	976	818	398	338	Bacteroidia	200643	753	386	285	Bacteroidales	171549	753	387	285	Bacteroidaceae	815	477	37	27	Bacteroides	816	477	42	27	Bacteroides uniformis	820	137	24	13
Bacteria	2	6251	6251	5404	Bacteroidetes	976	818	398	338	Bacteroidia	200643	753	386	285	Bacteroidales	171549	753	387	285	Prevotellaceae	171552	418	311	109	Prevotella	838	418	286	109	Prevotella sp. CAG:1058	1262918	147	133	26
Bacteria	2	6251	6251	5404	Bacteroidetes	976	818	398	338	Bacteroidia	200643	753	386	285	Bacteroidales	171549	753	387	285	Bacteroidales incertae sedis_family	300333046	243	77	35	Phocaeicola	909656	243	79	35	Phocaeicola vulgatus	821	163	113	20
Bacteria	2	6251	6251	5404	Bacteroidetes	976	818	398	338	Bacteroidia	200643	753	386	285	Bacteroidales	171549	753	387	285	Bacteroidales incertae sedis_family	300333046	243	77	35	Phocaeicola	909656	243	79	35	Phocaeicola salanitronis	376805	108	19	9
Bacteria	2	6251	6251	5404	Actinobacteria	201174	489	187	172	Actinobacteria	1760	316	120	109	Streptomycetales	85011	144	29	26	Streptomycetaceae	2062	144	33	26	Streptomyces	1883	144	28	26	Streptomyces hokutonensis	1306990	18	4	1
Bacteria	2	6251	6251	5404	Actinobacteria	201174	489	187	172	Actinobacteria	1760	316	120	109	Bifidobacteriales	85004	112	65	60	Bifidobacteriaceae	31953	112	70	60	Bifidobacterium	1678	112	69	60	Bifidobacterium pseudocatenulatum	28026	64	47	7
Bacteria	2	6251	6251	5404	Actinobacteria	201174	489	187	172	Coriobacteriia	84998	218	75	60	Coriobacteriales	84999	157	47	35	Coriobacteriaceae	84107	157	55	35	Collinsella	102106	157	52	35	Collinsella aerofaciens	74426	105	51	29
Bacteria	2	6251	6251	5404	Actinobacteria	201174	489	187	172	Coriobacteriia	84998	218	75	60	Eggerthellales	1643822	100	29	24	Eggerthellaceae	1643826	100	34	24	Eggerthella	84111	100	30	24	Eggerthella sp. CAG:1427	1262874	64	25	16
Bacteria	2	6251	6251	5404	Proteobacteria	1224	459	242	187	Gammaproteobacteria	1236	284	218	158	Enterobacterales	91347	263	218	157	Enterobacteriaceae	543	263	225	157	Escherichia	561	263	220	157	Escherichia coli	562	260	229	103
Bacteria	2	6251	6251	5404	Deinococcus-Thermus	1297	423	373	300	Deinococci	188787	423	377	300	Deinococcales	118964	423	377	300	Deinococcaceae	183710	423	386	300	Deinococcus	1298	423	390	300	Deinococcus proteolyticus	55148	383	375	235
Bacteria	2	6251	6251	5404	Balneolaeota	1936987	92	69	65	Balneolia	1853221	92	75	65	Balneolales	1853223	92	76	65	Balneolaceae	1813606	92	76	65	Balneola	455358	92	76	65	Balneola vulgaris	287535	89	78	53
Eukaryota	2759	2389	2259	1391	Chordata	7711	1345	1335	692	Mammalia	40674	1345	1336	692	Primates	9443	1345	1336	692	Hominidae	9604	1345	1339	692	Homo	9605	1345	1342	692	Homo sapiens	9606	1345	1345	692
Eukaryota	2759	2389	2259	1391	Streptophyta	35493	893	836	554	Magnoliopsida	3398	893	844	554	Fabales	72025	281	253	145	Fabaceae	3803	281	254	145	Glycine	3846	249	223	122	Glycine max	3847	248	225	2
Eukaryota	2759	2389	2259	1391	Streptophyta	35493	893	836	554	Magnoliopsida	3398	893	844	554	Fabales	72025	281	253	145	Fabaceae	3803	281	254	145	Arachis	3817	97	25	22	Arachis hypogaea	3818	97	26	0
Eukaryota	2759	2389	2259	1391	Streptophyta	35493	893	836	554	Magnoliopsida	3398	893	844	554	Asterales	4209	270	205	120	Asteraceae	4210	270	205	120	Helianthus	4231	270	206	120	Helianthus annuus	4232	270	206	120
Eukaryota	2759	2389	2259	1391	Streptophyta	35493	893	836	554	Magnoliopsida	3398	893	844	554	Poales	38820	238	161	88	Poaceae	4479	238	161	88	Oryza	4527	177	119	45	Oryza sativa	4530	174	119	34
Eukaryota	2759	2389	2259	1391	Streptophyta	35493	893	836	554	Magnoliopsida	3398	893	844	554	Poales	38820	238	161	88	Poaceae	4479	238	161	88	Triticum	4564	116	34	26	Triticum aestivum	4565	106	33	4
Eukaryota	2759	2389	2259	1391	Streptophyta	35493	893	836	554	Magnoliopsida	3398	893	844	554	Sapindales	41937	116	56	36	Anacardiaceae	4011	116	56	36	Pistacia	55512	116	59	36	Pistacia vera	55513	116	59	36
Eukaryota	2759	2389	2259	1391	Streptophyta	35493	893	836	554	Magnoliopsida	3398	893	844	554	Solanales	4069	112	27	21	Solanaceae	4070	112	30	21	Solanum	4107	96	24	15	Solanum tuberosum	4113	81	20	8
Eukaryota	2759	2389	2259	1391	Streptophyta	35493	893	836	554	Magnoliopsida	3398	893	844	554	Malvales	41938	107	38	25	Malvaceae	3629	107	39	25	Theobroma	3640	107	39	25	Theobroma cacao	3641	107	39	25
Eukaryota	2759	2389	2259	1391	Streptophyta	35493	893	836	554	Magnoliopsida	3398	893	844	554	Lamiales	4143	100	38	30	Pedaliaceae	4180	100	38	30	Sesamum	4181	100	38	30	Sesamum indicum	4182	100	38	30
Eukaryota	2759	2389	2259	1391	Streptophyta	35493	893	836	554	Magnoliopsida	3398	893	844	554	Laurales	3432	94	38	29	Lauraceae	3433	94	37	29	Cinnamomum	13428	94	38	29	Cinnamomum micranthum	337465	94	38	29
Eukaryota	2759	2389	2259	1391	Streptophyta	35493	893	836	554	Magnoliopsida	3398	893	844	554	Rosales	3744	77	0	9	Rosaceae	3745	77	10	9	Prunus	3754	77	10	9	Prunus persica	3760	73	9	1
Eukaryota	2759	2389	2259	1391	Streptophyta	35493	893	836	554	Magnoliopsida	3398	893	844	554	Caryophyllales	3524	56	0	5	Chenopodiaceae	1804623	56	0	5	Beta	3554	56	8	5	Beta vulgaris	161934	56	8	5
Eukaryota	2759	2389	2259	1391	Ascomycota	4890	175	100	91	Saccharomycetes	4891	116	80	65	Saccharomycetales	4892	116	80	65	Saccharomycetaceae	4893	103	79	55	Saccharomyces	4930	103	79	55	Saccharomyces cerevisiae	4932	99	77	0
Eukaryota	2759	2389	2259	1391	Ascomycota	4890	175	100	91	Sordariomycetes	147550	56	0	11	Hypocreales	5125	44	0	7	Nectriaceae	110618	44	8	7	Fusarium	5506	44	8	7	Fusarium globosum or Fusarium proliferatum or Fusarium fujikuroi	78864 or 948311 or 5127	22	2	0
Eukaryota	2759	2389	2259	1391	Ascomycota	4890	175	100	91	Eurotiomycetes	147545	54	0	9	Eurotiales	5042	54	0	9	Aspergillaceae	1131492	54	9	9	Aspergillus	5052	47	11	9	Aspergillus carbonarius or Aspergillus phoenicis or Aspergillus welwitschiae or Aspergillus niger or Aspergillus awamori	40993 or 5063 or 1341132 or 5061 or 105351	22	2	0
Sample	DAT file	#MS/MS	#MS/MS selected	#PSMs	#TSMs	#Peptides	#Assignment ratio
AST DDA 30min Rep3	F484962.dat	215598	100000	8642	8642	6432	0.08642
====SUPERKINGDOM====	Taxid	#TSMs	#TSMs-attrib.	#spePEPs	====PHYLUM====	Taxid	#TSMs	#TSMs-attrib.	#spePEPs	====CLASS====	Taxid	#TSMs	#TSMs-attrib.	#spePEPs	====ORDER====	Taxid	#TSMs	#TSMs-attrib.	#spePEPs	====FAMILY====	Taxid	#TSMs	#TSMs-attrib.	#spePEPs	====GENUS====	Taxid	#TSMs	#TSMs-attrib.	#spePEPs	====SPECIES====	Taxid	#TSMs	#TSMs-attrib.	#spePEPs
Bacteria	2	6282	6282	5351	Firmicutes	1239	4990	4990	3736	Clostridia	186801	4796	4796	3061	Clostridiales	186802	4796	4796	3061	Lachnospiraceae	186803	2866	2866	1155	Coprococcus	33042	1076	348	222	Coprococcus eutactus	33043	617	412	149
Bacteria	2	6282	6282	5351	Firmicutes	1239	4990	4990	3736	Clostridia	186801	4796	4796	3061	Clostridiales	186802	4796	4796	3061	Lachnospiraceae	186803	2866	2866	1155	Coprococcus	33042	1076	348	222	Coprococcus comes	410072	428	40	23
Bacteria	2	6282	6282	5351	Firmicutes	1239	4990	4990	3736	Clostridia	186801	4796	4796	3061	Clostridiales	186802	4796	4796	3061	Lachnospiraceae	186803	2866	2866	1155	Coprococcus	33042	1076	348	222	Coprococcus catus	116085	297	69	48
Bacteria	2	6282	6282	5351	Firmicutes	1239	4990	4990	3736	Clostridia	186801	4796	4796	3061	Clostridiales	186802	4796	4796	3061	Lachnospiraceae	186803	2866	2866	1155	Roseburia	841	1026	278	202	Roseburia faecis	301302	598	331	93
Bacteria	2	6282	6282	5351	Firmicutes	1239	4990	4990	3736	Clostridia	186801	4796	4796	3061	Clostridiales	186802	4796	4796	3061	Lachnospiraceae	186803	2866	2866	1155	Roseburia	841	1026	278	202	Roseburia intestinalis	166486	536	92	50
Bacteria	2	6282	6282	5351	Firmicutes	1239	4990	4990	3736	Clostridia	186801	4796	4796	3061	Clostridiales	186802	4796	4796	3061	Lachnospiraceae	186803	2866	2866	1155	Roseburia	841	1026	278	202	Roseburia sp. CAG:303	1262944	250	24	17
Bacteria	2	6282	6282	5351	Firmicutes	1239	4990	4990	3736	Clostridia	186801	4796	4796	3061	Clostridiales	186802	4796	4796	3061	Lachnospiraceae	186803	2866	2866	1155	Lachnoclostridium	1506553	971	28	20	Lachnoclostridium sp. An196	1965583	300	20	6
Bacteria	2	6282	6282	5351	Firmicutes	1239	4990	4990	3736	Clostridia	186801	4796	4796	3061	Clostridiales	186802	4796	4796	3061	Lachnospiraceae	186803	2866	2866	1155	Mediterraneibacter	2316020	720	36	31	[Ruminococcus] torques	33039	536	96	25
Bacteria	2	6282	6282	5351	Firmicutes	1239	4990	4990	3736	Clostridia	186801	4796	4796	3061	Clostridiales	186802	4796	4796	3061	Lachnospiraceae	186803	2866	2866	1155	Anaerobutyricum	2569097	709	709	224	Anaerobutyricum hallii	39488	709	669	224
Bacteria	2	6282	6282	5351	Firmicutes	1239	4990	4990	3736	Clostridia	186801	4796	4796	3061	Clostridiales	186802	4796	4796	3061	Lachnospiraceae	186803	2866	2866	1155	Faecalicatena	2005359	641	67	48	Faecalicatena fissicatena	290055	421	85	45
Bacteria	2	6282	6282	5351	Firmicutes	1239	4990	4990	3736	Clostridia	186801	4796	4796	3061	Clostridiales	186802	4796	4796	3061	Lachnospiraceae	186803	2866	2866	1155	Dorea	189330	623	82	53	Dorea longicatena	88431	417	51	24
Bacteria	2	6282	6282	5351	Firmicutes	1239	4990	4990	3736	Clostridia	186801	4796	4796	3061	Clostridiales	186802	4796	4796	3061	Lachnospiraceae	186803	2866	2866	1155	Dorea	189330	623	82	53	Dorea formicigenerans	39486	377	82	24
Bacteria	2	6282	6282	5351	Firmicutes	1239	4990	4990	3736	Clostridia	186801	4796	4796	3061	Clostridiales	186802	4796	4796	3061	Lachnospiraceae	186803	2866	2866	1155	Fusicatenibacter	1407607	572	169	111	Fusicatenibacter saccharivorans	1150298	572	259	111
Bacteria	2	6282	6282	5351	Firmicutes	1239	4990	4990	3736	Clostridia	186801	4796	4796	3061	Clostridiales	186802	4796	4796	3061	Lachnospiraceae	186803	2866	2866	1155	Anaerostipes	207244	556	126	104	Anaerostipes hadrus	649756	470	175	66
Bacteria	2	6282	6282	5351	Firmicutes	1239	4990	4990	3736	Clostridia	186801	4796	4796	3061	Clostridiales	186802	4796	4796	3061	Ruminococcaceae	541000	1914	1155	832	Ruminococcus	1263	980	336	233	Ruminococcus bromii	40518	404	256	124
Bacteria	2	6282	6282	5351	Firmicutes	1239	4990	4990	3736	Clostridia	186801	4796	4796	3061	Clostridiales	186802	4796	4796	3061	Ruminococcaceae	541000	1914	1155	832	Ruminococcus	1263	980	336	233	Ruminococcus callidus	40519	235	106	70
Bacteria	2	6282	6282	5351	Firmicutes	1239	4990	4990	3736	Clostridia	186801	4796	4796	3061	Clostridiales	186802	4796	4796	3061	Ruminococcaceae	541000	1914	1155	832	Faecalibacterium	216851	620	575	278	Faecalibacterium prausnitzii	853	620	563	278
Bacteria	2	6282	6282	5351	Firmicutes	1239	4990	4990	3736	Clostridia	186801	4796	4796	3061	Clostridiales	186802	4796	4796	3061	Ruminococcaceae	541000	1914	1155	832	Gemmiger	204475	513	200	85	Gemmiger formicilis	745368	460	249	82
Bacteria	2	6282	6282	5351	Firmicutes	1239	4990	4990	3736	Clostridia	186801	4796	4796	3061	Clostridiales	186802	4796	4796	3061	Ruminococcaceae	541000	1914	1155	832	Subdoligranulum	292632	388	42	36	Subdoligranulum variabile	214851	340	44	18
Bacteria	2	6282	6282	5351	Firmicutes	1239	4990	4990	3736	Clostridia	186801	4796	4796	3061	Clostridiales	186802	4796	4796	3061	Ruminococcaceae	541000	1914	1155	832	Subdoligranulum	292632	388	42	36	Subdoligranulum sp. DSM 109015	2779354	240	13	12
Bacteria	2	6282	6282	5351	Firmicutes	1239	4990	4990	3736	Clostridia	186801	4796	4796	3061	Clostridiales	186802	4796	4796	3061	Ruminococcaceae	541000	1914	1155	832	Agathobaculum	2048137	178	68	51	Agathobaculum butyriciproducens	1628085	148	77	27
Bacteria	2	6282	6282	5351	Firmicutes	1239	4990	4990	3736	Clostridia	186801	4796	4796	3061	Clostridiales	186802	4796	4796	3061	Clostridiaceae	31979	1677	363	245	Clostridium	1485	1677	1212	245	Clostridium saudiense	1414720	271	268	20
Bacteria	2	6282	6282	5351	Firmicutes	1239	4990	4990	3736	Clostridia	186801	4796	4796	3061	Clostridiales	186802	4796	4796	3061	Clostridiaceae	31979	1677	363	245	Clostridium	1485	1677	1212	245	Clostridium bartlettii CAG:1329	1263063	133	15	9
Bacteria	2	6282	6282	5351	Firmicutes	1239	4990	4990	3736	Clostridia	186801	4796	4796	3061	Clostridiales	186802	4796	4796	3061	Eubacteriaceae	186806	1132	63	51	Eubacterium	1730	1132	182	51	Eubacterium ramulus	39490	347	71	11
Bacteria	2	6282	6282	5351	Firmicutes	1239	4990	4990	3736	Clostridia	186801	4796	4796	3061	Clostridiales	186802	4796	4796	3061	Eubacteriaceae	186806	1132	63	51	Eubacterium	1730	1132	182	51	Eubacterium sp. CAG:38	1262889	273	29	10
Bacteria	2	6282	6282	5351	Firmicutes	1239	4990	4990	3736	Clostridia	186801	4796	4796	3061	Clostridiales	186802	4796	4796	3061	Peptostreptococcaceae	186804	350	110	84	Romboutsia	1501226	252	39	34	Romboutsia ilealis	1115758	158	56	13
Bacteria	2	6282	6282	5351	Firmicutes	1239	4990	4990	3736	Clostridia	186801	4796	4796	3061	Clostridiales	186802	4796	4796	3061	Peptostreptococcaceae	186804	350	110	84	Terrisporobacter	1505652	215	76	45	Terrisporobacter glycolicus	36841	196	117	15
Bacteria	2	6282	6282	5351	Firmicutes	1239	4990	4990	3736	Clostridia	186801	4796	4796	3061	Clostridiales	186802	4796	4796	3061	Evtepia_family	302211178	113	54	37	Evtepia	2211178	113	58	37	Evtepia gabavorous	2211183	113	63	37
Bacteria	2	6282	6282	5351	Firmicutes	1239	4990	4990	3736	environmental samples_class	500047928	737	72	61	environmental samples_order	400047928	737	72	61	environmental samples_family	300047928	737	150	61	environmental samples_genus	200047928	737	148	61	Firmicutes bacterium CAG:646	1262995	327	48	19
Bacteria	2	6282	6282	5351	Firmicutes	1239	4990	4990	3736	environmental samples_class	500047928	737	72	61	environmental samples_order	400047928	737	72	61	environmental samples_family	300047928	737	150	61	environmental samples_genus	200047928	737	148	61	Firmicutes bacterium CAG:124	1263002	106	48	22
Bacteria	2	6282	6282	5351	Firmicutes	1239	4990	4990	3736	Bacilli	91061	577	46	47	Bacillales	1385	348	44	44	Bacillaceae	186817	253	51	21	Bacillus	1386	253	31	21	Bacillus weihaiensis	1547283	44	8	0
Bacteria	2	6282	6282	5351	Firmicutes	1239	4990	4990	3736	Bacilli	91061	577	46	47	Bacillales	1385	348	44	44	Paenibacillaceae	186822	224	18	19	Paenibacillus	44249	224	21	19	Paenibacillus taihuensis	1156355	47	6	0
Bacteria	2	6282	6282	5351	Firmicutes	1239	4990	4990	3736	Erysipelotrichia	526524	95	0	22	Erysipelotrichales	526525	95	0	22	Erysipelotrichaceae	128827	95	26	22	Faecalibacillus	2678885	95	27	22	Faecalibacillus intestinalis	1982626	95	34	22
Bacteria	2	6282	6282	5351	Firmicutes	1239	4990	4990	3736	Negativicutes	909932	63	0	17	Veillonellales	1843489	63	0	17	Veillonellaceae	31977	63	20	17	Dialister	39948	63	20	17	Dialister invisus	218538	50	20	8
Bacteria	2	6282	6282	5351	Bacteroidetes	976	835	415	354	Bacteroidia	200643	774	399	297	Bacteroidales	171549	774	399	297	Bacteroidaceae	815	491	83	43	Bacteroides	816	491	99	43	Bacteroides uniformis	820	162	98	24
Bacteria	2	6282	6282	5351	Bacteroidetes	976	835	415	354	Bacteroidia	200643	774	399	297	Bacteroidales	171549	774	399	297	Prevotellaceae	171552	424	315	96	Prevotella	838	424	282	96	Prevotella sp. CAG:1058	1262918	158	140	24
Bacteria	2	6282	6282	5351	Bacteroidetes	976	835	415	354	Bacteroidia	200643	774	399	297	Bacteroidales	171549	774	399	297	Bacteroidales incertae sedis_family	300333046	247	43	39	Phocaeicola	909656	247	43	39	Phocaeicola vulgatus	821	173	53	24
Bacteria	2	6282	6282	5351	Bacteroidetes	976	835	415	354	Bacteroidia	200643	774	399	297	Bacteroidales	171549	774	399	297	Bacteroidales incertae sedis_family	300333046	247	43	39	Phocaeicola	909656	247	43	39	Phocaeicola salanitronis	376805	119	19	10
Bacteria	2	6282	6282	5351	Deinococcus-Thermus	1297	435	376	309	Deinococci	188787	435	385	309	Deinococcales	118964	435	387	309	Deinococcaceae	183710	435	397	309	Deinococcus	1298	435	409	309	Deinococcus proteolyticus	55148	396	384	237
Bacteria	2	6282	6282	5351	Proteobacteria	1224	431	238	189	Gammaproteobacteria	1236	288	213	167	Enterobacterales	91347	261	213	156	Enterobacteriaceae	543	261	218	156	Escherichia	561	261	213	156	Escherichia coli	562	257	225	97
Bacteria	2	6282	6282	5351	Actinobacteria	201174	428	168	155	Actinobacteria	1760	327	132	115	Bifidobacteriales	85004	147	86	74	Bifidobacteriaceae	31953	147	90	74	Bifidobacterium	1678	147	94	74	Bifidobacterium pseudocatenulatum	28026	92	69	5
Bacteria	2	6282	6282	5351	Actinobacteria	201174	428	168	155	Actinobacteria	1760	327	132	115	Streptomycetales	85011	136	0	20	Streptomycetaceae	2062	136	25	20	Streptomyces	1883	136	30	20	Streptomyces nigra	1827580	19	3	1
Bacteria	2	6282	6282	5351	Actinobacteria	201174	428	168	155	Coriobacteriia	84998	135	44	38	Coriobacteriales	84999	135	45	38	Coriobacteriaceae	84107	135	49	38	Collinsella	102106	135	48	38	Collinsella aerofaciens	74426	89	50	24
Bacteria	2	6282	6282	5351	Balneolaeota	1936987	106	68	58	Balneolia	1853221	106	73	58	Balneolales	1853223	106	74	58	Balneolaceae	1813606	106	75	58	Balneola	455358	106	75	58	Balneola vulgaris	287535	97	74	46
Eukaryota	2759	2479	2351	1370	Chordata	7711	1426	1415	689	Mammalia	40674	1426	1415	689	Primates	9443	1426	1415	689	Hominidae	9604	1426	1419	689	Homo	9605	1426	1423	689	Homo sapiens	9606	1426	1426	689
Eukaryota	2759	2479	2351	1370	Streptophyta	35493	906	850	550	Magnoliopsida	3398	906	855	550	Asterales	4209	294	231	127	Asteraceae	4210	294	231	127	Helianthus	4231	294	232	127	Helianthus annuus	4232	294	268	127
Eukaryota	2759	2479	2351	1370	Streptophyta	35493	906	850	550	Magnoliopsida	3398	906	855	550	Fabales	72025	286	255	146	Fabaceae	3803	286	255	146	Glycine	3846	256	225	124	Glycine max	3847	255	199	3
Eukaryota	2759	2479	2351	1370	Streptophyta	35493	906	850	550	Magnoliopsida	3398	906	855	550	Fabales	72025	286	255	146	Fabaceae	3803	286	255	146	Arachis	3817	95	24	18	Arachis hypogaea	3818	95	24	0
Eukaryota	2759	2479	2351	1370	Streptophyta	35493	906	850	550	Magnoliopsida	3398	906	855	550	Poales	38820	223	148	80	Poaceae	4479	223	150	80	Oryza	4527	170	115	41	Oryza sativa	4530	168	116	33
Eukaryota	2759	2479	2351	1370	Streptophyta	35493	906	850	550	Magnoliopsida	3398	906	855	550	Poales	38820	223	148	80	Poaceae	4479	223	150	80	Triticum	4564	108	32	32	Triticum aestivum	4565	94	32	6
Eukaryota	2759	2479	2351	1370	Streptophyta	35493	906	850	550	Magnoliopsida	3398	906	855	550	Sapindales	41937	119	55	34	Anacardiaceae	4011	119	55	34	Pistacia	55512	119	57	34	Pistacia vera	55513	119	57	34
Eukaryota	2759	2479	2351	1370	Streptophyta	35493	906	850	550	Magnoliopsida	3398	906	855	550	Malvales	41938	118	42	30	Malvaceae	3629	118	42	30	Theobroma	3640	101	38	25	Theobroma cacao	3641	101	38	25
Eukaryota	2759	2479	2351	1370	Streptophyta	35493	906	850	550	Magnoliopsida	3398	906	855	550	Laurales	3432	96	34	22	Lauraceae	3433	96	34	22	Cinnamomum	13428	96	35	22	Cinnamomum micranthum	337465	96	35	22
Eukaryota	2759	2479	2351	1370	Streptophyta	35493	906	850	550	Magnoliopsida	3398	906	855	550	Lamiales	4143	96	30	23	Pedaliaceae	4180	96	30	23	Sesamum	4181	96	30	23	Sesamum indicum	4182	96	30	23
Eukaryota	2759	2479	2351	1370	Streptophyta	35493	906	850	550	Magnoliopsida	3398	906	855	550	Solanales	4069	89	19	14	Solanaceae	4070	89	19	14	Solanum	4107	89	19	14	Solanum tuberosum	4113	78	16	6
Eukaryota	2759	2479	2351	1370	Streptophyta	35493	906	850	550	Magnoliopsida	3398	906	855	550	Rosales	3744	82	19	11	Rosaceae	3745	82	19	11	Prunus	3754	82	19	11	Prunus persica	3760	80	19	2
Eukaryota	2759	2479	2351	1370	Streptophyta	35493	906	850	550	Magnoliopsida	3398	906	855	550	Arecales	40551	61	0	6	Arecaceae	4710	61	0	6	Elaeis	51952	61	6	6	Elaeis guineensis	51953	61	6	6
Eukaryota	2759	2479	2351	1370	Ascomycota	4890	139	87	80	Saccharomycetes	4891	84	65	50	Saccharomycetales	4892	84	66	50	Saccharomycetaceae	4893	84	67	50	Saccharomyces	4930	84	66	50	Saccharomyces paradoxus	27291	80	64	0
Eukaryota	2759	2479	2351	1370	Ascomycota	4890	139	87	80	Sordariomycetes	147550	50	0	12	Hypocreales	5125	41	0	8	Nectriaceae	110618	41	9	8	Fusarium	5506	41	10	8	Fusarium sp. AF-8	1325734	24	3	1
Eukaryota	2759	2479	2351	1370	Ascomycota	4890	139	87	80	Eurotiomycetes	147545	41	0	12	Eurotiales	5042	41	12	12	Aspergillaceae	1131492	41	12	12	Aspergillus	5052	41	13	12	Aspergillus calidoustus	454130	24	3	2
Eukaryota	2759	2479	2351	1370	Nematoda	6231	28	0	5	Chromadorea	119089	28	0	5	Rhabditida	6236	28	0	5	Rhabditidae	6243	28	0	5	Caenorhabditis	6237	28	6	5	Caenorhabditis bovis	2654633	21	2	2
Sample	DAT file	#MS/MS	#MS/MS selected	#PSMs	#TSMs	#Peptides	#Assignment ratio
AST DDA 60min Rep1	F485386.dat	337627	100000	6988	6988	5457	0.06988
====SUPERKINGDOM====	Taxid	#TSMs	#TSMs-attrib.	#spePEPs	====PHYLUM====	Taxid	#TSMs	#TSMs-attrib.	#spePEPs	====CLASS====	Taxid	#TSMs	#TSMs-attrib.	#spePEPs	====ORDER====	Taxid	#TSMs	#TSMs-attrib.	#spePEPs	====FAMILY====	Taxid	#TSMs	#TSMs-attrib.	#spePEPs	====GENUS====	Taxid	#TSMs	#TSMs-attrib.	#spePEPs	====SPECIES====	Taxid	#TSMs	#TSMs-attrib.	#spePEPs
Bacteria	2	5420	5420	4700	Firmicutes	1239	4104	4104	2857	Clostridia	186801	3953	3953	2436	Clostridiales	186802	3953	3953	2436	Lachnospiraceae	186803	2447	2447	937	Roseburia	841	914	255	158	Roseburia faecis	301302	526	313	76
Bacteria	2	5420	5420	4700	Firmicutes	1239	4104	4104	2857	Clostridia	186801	3953	3953	2436	Clostridiales	186802	3953	3953	2436	Lachnospiraceae	186803	2447	2447	937	Roseburia	841	914	255	158	Roseburia intestinalis	166486	453	84	44
Bacteria	2	5420	5420	4700	Firmicutes	1239	4104	4104	2857	Clostridia	186801	3953	3953	2436	Clostridiales	186802	3953	3953	2436	Lachnospiraceae	186803	2447	2447	937	Roseburia	841	914	255	158	Roseburia sp. CAG:303	1262944	212	31	13
Bacteria	2	5420	5420	4700	Firmicutes	1239	4104	4104	2857	Clostridia	186801	3953	3953	2436	Clostridiales	186802	3953	3953	2436	Lachnospiraceae	186803	2447	2447	937	unclassified Lachnospiraceae_genus	200186928	911	36	30	Lachnospiraceae bacterium KH1T2	1855374	177	17	4
Bacteria	2	5420	5420	4700	Firmicutes	1239	4104	4104	2857	Clostridia	186801	3953	3953	2436	Clostridiales	186802	3953	3953	2436	Lachnospiraceae	186803	2447	2447	937	Coprococcus	33042	908	908	195	Coprococcus eutactus	33043	496	496	120
Bacteria	2	5420	5420	4700	Firmicutes	1239	4104	4104	2857	Clostridia	186801	3953	3953	2436	Clostridiales	186802	3953	3953	2436	Lachnospiraceae	186803	2447	2447	937	Coprococcus	33042	908	908	195	Coprococcus comes	410072	372	72	26
Bacteria	2	5420	5420	4700	Firmicutes	1239	4104	4104	2857	Clostridia	186801	3953	3953	2436	Clostridiales	186802	3953	3953	2436	Lachnospiraceae	186803	2447	2447	937	Coprococcus	33042	908	908	195	Coprococcus catus	116085	264	76	43
Bacteria	2	5420	5420	4700	Firmicutes	1239	4104	4104	2857	Clostridia	186801	3953	3953	2436	Clostridiales	186802	3953	3953	2436	Lachnospiraceae	186803	2447	2447	937	Lachnoclostridium	1506553	873	44	33	Lachnoclostridium sp. An169	1965569	321	28	2
Bacteria	2	5420	5420	4700	Firmicutes	1239	4104	4104	2857	Clostridia	186801	3953	3953	2436	Clostridiales	186802	3953	3953	2436	Lachnospiraceae	186803	2447	2447	937	Lachnoclostridium	1506553	873	44	33	Lachnoclostridium sp. An196	1965583	248	25	7
Bacteria	2	5420	5420	4700	Firmicutes	1239	4104	4104	2857	Clostridia	186801	3953	3953	2436	Clostridiales	186802	3953	3953	2436	Lachnospiraceae	186803	2447	2447	937	Anaerobutyricum	2569097	567	271	185	Anaerobutyricum hallii	39488	567	422	185
Bacteria	2	5420	5420	4700	Firmicutes	1239	4104	4104	2857	Clostridia	186801	3953	3953	2436	Clostridiales	186802	3953	3953	2436	Lachnospiraceae	186803	2447	2447	937	Faecalicatena	2005359	555	52	38	Faecalicatena fissicatena	290055	352	83	34
Bacteria	2	5420	5420	4700	Firmicutes	1239	4104	4104	2857	Clostridia	186801	3953	3953	2436	Clostridiales	186802	3953	3953	2436	Lachnospiraceae	186803	2447	2447	937	Fusicatenibacter	1407607	495	146	100	Fusicatenibacter saccharivorans	1150298	495	239	100
Bacteria	2	5420	5420	4700	Firmicutes	1239	4104	4104	2857	Clostridia	186801	3953	3953	2436	Clostridiales	186802	3953	3953	2436	Lachnospiraceae	186803	2447	2447	937	Anaerostipes	207244	461	102	85	Anaerostipes hadrus	649756	363	146	50
Bacteria	2	5420	5420	4700	Firmicutes	1239	4104	4104	2857	Clostridia	186801	3953	3953	2436	Clostridiales	186802	3953	3953	2436	Ruminococcaceae	541000	1480	775	533	Ruminococcus	1263	751	137	85	Ruminococcus callidus	40519	175	97	55
Bacteria	2	5420	5420	4700	Firmicutes	1239	4104	4104	2857	Clostridia	186801	3953	3953	2436	Clostridiales	186802	3953	3953	2436	Ruminococcaceae	541000	1480	775	533	Ruminococcus	1263	751	137	85	Ruminococcus bromii	40518	112	21	6
Bacteria	2	5420	5420	4700	Firmicutes	1239	4104	4104	2857	Clostridia	186801	3953	3953	2436	Clostridiales	186802	3953	3953	2436	Ruminococcaceae	541000	1480	775	533	Faecalibacterium	216851	588	518	263	Faecalibacterium prausnitzii	853	588	541	263
Bacteria	2	5420	5420	4700	Firmicutes	1239	4104	4104	2857	Clostridia	186801	3953	3953	2436	Clostridiales	186802	3953	3953	2436	Ruminococcaceae	541000	1480	775	533	Gemmiger	204475	444	191	130	Gemmiger formicilis	745368	400	219	127
Bacteria	2	5420	5420	4700	Firmicutes	1239	4104	4104	2857	Clostridia	186801	3953	3953	2436	Clostridiales	186802	3953	3953	2436	Clostridiaceae	31979	1479	350	236	Clostridium	1485	1479	839	236	Clostridium saudiense	1414720	214	177	14
Bacteria	2	5420	5420	4700	Firmicutes	1239	4104	4104	2857	Clostridia	186801	3953	3953	2436	Clostridiales	186802	3953	3953	2436	Clostridiaceae	31979	1479	350	236	Clostridium	1485	1479	839	236	Clostridium celatum	36834	181	23	7
Bacteria	2	5420	5420	4700	Firmicutes	1239	4104	4104	2857	Clostridia	186801	3953	3953	2436	Clostridiales	186802	3953	3953	2436	Eubacteriaceae	186806	979	70	58	Eubacterium	1730	979	185	58	Eubacterium ramulus	39490	263	26	11
Bacteria	2	5420	5420	4700	Firmicutes	1239	4104	4104	2857	Clostridia	186801	3953	3953	2436	Clostridiales	186802	3953	3953	2436	Eubacteriaceae	186806	979	70	58	Eubacterium	1730	979	185	58	Eubacterium sp. CAG:38	1262889	250	61	14
Bacteria	2	5420	5420	4700	Firmicutes	1239	4104	4104	2857	Clostridia	186801	3953	3953	2436	Clostridiales	186802	3953	3953	2436	Eubacteriaceae	186806	979	70	58	Eubacterium	1730	979	185	58	Eubacterium sp. CAG:274	1262888	83	16	13
Bacteria	2	5420	5420	4700	Firmicutes	1239	4104	4104	2857	Clostridia	186801	3953	3953	2436	Clostridiales	186802	3953	3953	2436	Peptostreptococcaceae	186804	294	107	78	Romboutsia	1501226	204	44	34	Romboutsia ilealis	1115758	123	55	16
Bacteria	2	5420	5420	4700	Firmicutes	1239	4104	4104	2857	Clostridia	186801	3953	3953	2436	Clostridiales	186802	3953	3953	2436	Peptostreptococcaceae	186804	294	107	78	Terrisporobacter	1505652	178	66	40	Terrisporobacter glycolicus	36841	161	100	12
Bacteria	2	5420	5420	4700	Firmicutes	1239	4104	4104	2857	Clostridia	186801	3953	3953	2436	Clostridiales	186802	3953	3953	2436	Evtepia_family	302211178	92	50	36	Evtepia	2211178	92	50	36	Evtepia gabavorous	2211183	92	51	36
Bacteria	2	5420	5420	4700	Firmicutes	1239	4104	4104	2857	environmental samples_class	500047928	612	76	57	environmental samples_order	400047928	612	77	57	environmental samples_family	300047928	612	135	57	environmental samples_genus	200047928	612	132	57	Firmicutes bacterium CAG:646	1262995	285	47	13
Bacteria	2	5420	5420	4700	Firmicutes	1239	4104	4104	2857	environmental samples_class	500047928	612	76	57	environmental samples_order	400047928	612	77	57	environmental samples_family	300047928	612	135	57	environmental samples_genus	200047928	612	132	57	Firmicutes bacterium CAG:124	1263002	92	49	26
Bacteria	2	5420	5420	4700	Firmicutes	1239	4104	4104	2857	Bacilli	91061	480	0	31	Bacillales	1385	289	34	25	Bacillaceae	186817	205	38	13	Bacillus	1386	205	23	13	Bacillus megaterium	1404	47	8	0
Bacteria	2	5420	5420	4700	Bacteroidetes	976	765	391	308	Bacteroidia	200643	661	350	239	Bacteroidales	171549	661	351	239	Bacteroidaceae	815	412	37	27	Bacteroides	816	412	41	27	Bacteroides uniformis	820	134	30	14
Bacteria	2	5420	5420	4700	Bacteroidetes	976	765	391	308	Bacteroidia	200643	661	350	239	Bacteroidales	171549	661	351	239	Prevotellaceae	171552	356	262	76	Prevotella	838	356	235	76	Prevotella sp. CAG:1058	1262918	138	127	17
Bacteria	2	5420	5420	4700	Bacteroidetes	976	765	391	308	Bacteroidia	200643	661	350	239	Bacteroidales	171549	661	351	239	Bacteroidales incertae sedis_family	300333046	214	71	35	Phocaeicola	909656	214	72	35	Phocaeicola vulgatus	821	133	84	21
Bacteria	2	5420	5420	4700	Bacteroidetes	976	765	391	308	Bacteroidia	200643	661	350	239	Bacteroidales	171549	661	351	239	Bacteroidales incertae sedis_family	300333046	214	71	35	Phocaeicola	909656	214	72	35	Phocaeicola salanitronis	376805	104	21	12
Bacteria	2	5420	5420	4700	Bacteroidetes	976	765	391	308	Bacteroidia	200643	661	350	239	Bacteroidales	171549	661	351	239	Rikenellaceae	171550	102	19	16	Alistipes	239759	102	19	16	Alistipes sp. CAG:268	1262693	39	10	6
Bacteria	2	5420	5420	4700	Bacteroidetes	976	765	391	308	Sphingobacteriia	117747	74	0	16	Sphingobacteriales	200666	74	0	16	Sphingobacteriaceae	84566	74	18	16	Mucilaginibacter	423349	49	13	9	Mucilaginibacter paludis	423351	17	6	1
Bacteria	2	5420	5420	4700	Proteobacteria	1224	570	267	217	Gammaproteobacteria	1236	352	223	161	Enterobacterales	91347	237	209	119	Enterobacteriaceae	543	237	214	119	Escherichia	561	237	210	119	Escherichia coli	562	234	215	76
Bacteria	2	5420	5420	4700	Actinobacteria	201174	495	194	176	Actinobacteria	1760	362	136	121	Streptomycetales	85011	142	0	19	Streptomycetaceae	2062	142	24	19	Streptomyces	1883	142	29	19	Streptomyces sp. YIM 130001	2259644	16	3	0
Bacteria	2	5420	5420	4700	Actinobacteria	201174	495	194	176	Actinobacteria	1760	362	136	121	Bifidobacteriales	85004	113	74	60	Bifidobacteriaceae	31953	113	76	60	Bifidobacterium	1678	113	76	60	Bifidobacterium pseudocatenulatum	28026	75	59	7
Bacteria	2	5420	5420	4700	Actinobacteria	201174	495	194	176	Coriobacteriia	84998	168	66	53	Coriobacteriales	84999	126	42	36	Coriobacteriaceae	84107	126	50	36	Collinsella	102106	126	43	36	Collinsella aerofaciens	74426	85	48	27
Bacteria	2	5420	5420	4700	Actinobacteria	201174	495	194	176	Coriobacteriia	84998	168	66	53	Eggerthellales	1643822	60	0	17	Eggerthellaceae	1643826	60	26	17	Eggerthella	84111	60	27	17	Eggerthella sp. CAG:1427	1262874	40	20	12
Bacteria	2	5420	5420	4700	Deinococcus-Thermus	1297	387	332	270	Deinococci	188787	387	335	270	Deinococcales	118964	387	335	270	Deinococcaceae	183710	387	352	270	Deinococcus	1298	387	356	270	Deinococcus proteolyticus	55148	362	351	197
Bacteria	2	5420	5420	4700	Balneolaeota	1936987	85	58	53	Balneolia	1853221	85	61	53	Balneolales	1853223	85	61	53	Balneolaceae	1813606	85	61	53	Balneola	455358	85	61	53	Balneola vulgaris	287535	79	61	45
Eukaryota	2759	1731	1554	1019	Chordata	7711	958	951	522	Mammalia	40674	956	951	515	Primates	9443	956	951	515	Hominidae	9604	956	954	515	Homo	9605	956	955	515	Homo sapiens	9606	956	956	515
Eukaryota	2759	1731	1554	1019	Streptophyta	35493	662	602	406	Magnoliopsida	3398	660	610	403	Fabales	72025	260	233	126	Fabaceae	3803	260	235	126	Glycine	3846	236	210	105	Glycine max	3847	235	210	4
Eukaryota	2759	1731	1554	1019	Streptophyta	35493	662	602	406	Magnoliopsida	3398	660	610	403	Fabales	72025	260	233	126	Fabaceae	3803	260	235	126	Arachis	3817	96	20	16	Arachis hypogaea	3818	96	22	0
Eukaryota	2759	1731	1554	1019	Streptophyta	35493	662	602	406	Magnoliopsida	3398	660	610	403	Asterales	4209	233	165	92	Asteraceae	4210	233	165	92	Helianthus	4231	233	165	92	Helianthus annuus	4232	233	166	92
Eukaryota	2759	1731	1554	1019	Streptophyta	35493	662	602	406	Magnoliopsida	3398	660	610	403	Poales	38820	167	92	66	Poaceae	4479	167	93	66	Oryza	4527	120	67	34	Oryza sativa	4530	117	65	24
Eukaryota	2759	1731	1554	1019	Streptophyta	35493	662	602	406	Magnoliopsida	3398	660	610	403	Poales	38820	167	92	66	Poaceae	4479	167	93	66	Triticum	4564	96	23	22	Triticum aestivum	4565	88	23	2
Eukaryota	2759	1731	1554	1019	Streptophyta	35493	662	602	406	Magnoliopsida	3398	660	610	403	Sapindales	41937	115	46	31	Anacardiaceae	4011	115	46	31	Pistacia	55512	115	47	31	Pistacia vera	55513	115	47	31
Eukaryota	2759	1731	1554	1019	Streptophyta	35493	662	602	406	Magnoliopsida	3398	660	610	403	Malvales	41938	96	0	4	Malvaceae	3629	96	0	4	Hibiscus	47605	79	0	4	Hibiscus syriacus	106335	79	4	4
Eukaryota	2759	1731	1554	1019	Streptophyta	35493	662	602	406	Magnoliopsida	3398	660	610	403	Solanales	4069	92	15	11	Solanaceae	4070	92	16	11	Solanum	4107	92	15	11	Solanum tuberosum	4113	84	10	5
Eukaryota	2759	1731	1554	1019	Streptophyta	35493	662	602	406	Magnoliopsida	3398	660	610	403	Laurales	3432	90	23	12	Lauraceae	3433	90	23	12	Cinnamomum	13428	90	23	12	Cinnamomum micranthum	337465	90	23	12
Eukaryota	2759	1731	1554	1019	Streptophyta	35493	662	602	406	Magnoliopsida	3398	660	610	403	Rosales	3744	87	0	8	Rosaceae	3745	87	13	8	Prunus	3754	87	13	8	Prunus mume	102107	82	12	0
Eukaryota	2759	1731	1554	1019	Streptophyta	35493	662	602	406	Magnoliopsida	3398	660	610	403	Malpighiales	3646	81	0	4	Euphorbiaceae	3977	81	0	4	Hevea	3980	81	0	4	Hevea brasiliensis	3981	81	6	4
Eukaryota	2759	1731	1554	1019	Arthropoda	6656	108	0	13	Insecta	50557	102	0	10	Diptera	7147	62	0	6	Drosophilidae	7214	62	7	6	Drosophila	7215	62	7	6	Drosophila melanogaster	7227	36	3	0
Eukaryota	2759	1731	1554	1019	Ascomycota	4890	58	0	16	Eurotiomycetes	147545	42	0	12	Eurotiales	5042	42	13	12	Aspergillaceae	1131492	42	13	12	Aspergillus	5052	42	13	12	Aspergillus tanneri	1220188	24	3	2
Sample	DAT file	#MS/MS	#MS/MS selected	#PSMs	#TSMs	#Peptides	#Assignment ratio
AST DDA 60min Rep2	F485108.dat	337892	100000	7235	7235	5544	0.07235
====SUPERKINGDOM====	Taxid	#TSMs	#TSMs-attrib.	#spePEPs	====PHYLUM====	Taxid	#TSMs	#TSMs-attrib.	#spePEPs	====CLASS====	Taxid	#TSMs	#TSMs-attrib.	#spePEPs	====ORDER====	Taxid	#TSMs	#TSMs-attrib.	#spePEPs	====FAMILY====	Taxid	#TSMs	#TSMs-attrib.	#spePEPs	====GENUS====	Taxid	#TSMs	#TSMs-attrib.	#spePEPs	====SPECIES====	Taxid	#TSMs	#TSMs-attrib.	#spePEPs
Bacteria	2	5569	5569	4661	Firmicutes	1239	4322	4322	3099	Clostridia	186801	4170	4170	2592	Clostridiales	186802	4170	4170	2592	Lachnospiraceae	186803	2442	2442	952	Coprococcus	33042	953	293	185	Coprococcus eutactus	33043	511	315	117
Bacteria	2	5569	5569	4661	Firmicutes	1239	4322	4322	3099	Clostridia	186801	4170	4170	2592	Clostridiales	186802	4170	4170	2592	Lachnospiraceae	186803	2442	2442	952	Coprococcus	33042	953	293	185	Coprococcus comes	410072	406	52	26
Bacteria	2	5569	5569	4661	Firmicutes	1239	4322	4322	3099	Clostridia	186801	4170	4170	2592	Clostridiales	186802	4170	4170	2592	Lachnospiraceae	186803	2442	2442	952	Coprococcus	33042	953	293	185	Coprococcus catus	116085	268	72	41
Bacteria	2	5569	5569	4661	Firmicutes	1239	4322	4322	3099	Clostridia	186801	4170	4170	2592	Clostridiales	186802	4170	4170	2592	Lachnospiraceae	186803	2442	2442	952	unclassified Lachnospiraceae_genus	200186928	923	37	24	Lachnospiraceae bacterium NK3A20	877406	117	6	4
Bacteria	2	5569	5569	4661	Firmicutes	1239	4322	4322	3099	Clostridia	186801	4170	4170	2592	Clostridiales	186802	4170	4170	2592	Lachnospiraceae	186803	2442	2442	952	Roseburia	841	903	248	168	Roseburia faecis	301302	494	275	71
Bacteria	2	5569	5569	4661	Firmicutes	1239	4322	4322	3099	Clostridia	186801	4170	4170	2592	Clostridiales	186802	4170	4170	2592	Lachnospiraceae	186803	2442	2442	952	Roseburia	841	903	248	168	Roseburia intestinalis	166486	471	89	52
Bacteria	2	5569	5569	4661	Firmicutes	1239	4322	4322	3099	Clostridia	186801	4170	4170	2592	Clostridiales	186802	4170	4170	2592	Lachnospiraceae	186803	2442	2442	952	Roseburia	841	903	248	168	Roseburia sp. CAG:303	1262944	210	21	13
Bacteria	2	5569	5569	4661	Firmicutes	1239	4322	4322	3099	Clostridia	186801	4170	4170	2592	Clostridiales	186802	4170	4170	2592	Lachnospiraceae	186803	2442	2442	952	Anaerobutyricum	2569097	593	593	190	Anaerobutyricum hallii	39488	593	557	190
Bacteria	2	5569	5569	4661	Firmicutes	1239	4322	4322	3099	Clostridia	186801	4170	4170	2592	Clostridiales	186802	4170	4170	2592	Lachnospiraceae	186803	2442	2442	952	Faecalicatena	2005359	558	50	42	Faecalicatena fissicatena	290055	363	67	38
Bacteria	2	5569	5569	4661	Firmicutes	1239	4322	4322	3099	Clostridia	186801	4170	4170	2592	Clostridiales	186802	4170	4170	2592	Lachnospiraceae	186803	2442	2442	952	Dorea	189330	554	68	55	Dorea longicatena	88431	366	92	24
Bacteria	2	5569	5569	4661	Firmicutes	1239	4322	4322	3099	Clostridia	186801	4170	4170	2592	Clostridiales	186802	4170	4170	2592	Lachnospiraceae	186803	2442	2442	952	Dorea	189330	554	68	55	Dorea formicigenerans	39486	337	32	20
Bacteria	2	5569	5569	4661	Firmicutes	1239	4322	4322	3099	Clostridia	186801	4170	4170	2592	Clostridiales	186802	4170	4170	2592	Lachnospiraceae	186803	2442	2442	952	Fusicatenibacter	1407607	527	131	102	Fusicatenibacter saccharivorans	1150298	527	196	102
Bacteria	2	5569	5569	4661	Firmicutes	1239	4322	4322	3099	Clostridia	186801	4170	4170	2592	Clostridiales	186802	4170	4170	2592	Lachnospiraceae	186803	2442	2442	952	Anaerostipes	207244	476	110	84	Anaerostipes hadrus	649756	375	151	51
Bacteria	2	5569	5569	4661	Firmicutes	1239	4322	4322	3099	Clostridia	186801	4170	4170	2592	Clostridiales	186802	4170	4170	2592	Ruminococcaceae	541000	1707	951	651	Ruminococcus	1263	960	294	188	Ruminococcus bromii	40518	338	223	99
Bacteria	2	5569	5569	4661	Firmicutes	1239	4322	4322	3099	Clostridia	186801	4170	4170	2592	Clostridiales	186802	4170	4170	2592	Ruminococcaceae	541000	1707	951	651	Ruminococcus	1263	960	294	188	Ruminococcus callidus	40519	201	102	61
Bacteria	2	5569	5569	4661	Firmicutes	1239	4322	4322	3099	Clostridia	186801	4170	4170	2592	Clostridiales	186802	4170	4170	2592	Ruminococcaceae	541000	1707	951	651	Faecalibacterium	216851	626	581	289	Faecalibacterium prausnitzii	853	626	571	289
Bacteria	2	5569	5569	4661	Firmicutes	1239	4322	4322	3099	Clostridia	186801	4170	4170	2592	Clostridiales	186802	4170	4170	2592	Ruminococcaceae	541000	1707	951	651	Gemmiger	204475	458	180	129	Gemmiger formicilis	745368	401	213	123
Bacteria	2	5569	5569	4661	Firmicutes	1239	4322	4322	3099	Clostridia	186801	4170	4170	2592	Clostridiales	186802	4170	4170	2592	Clostridiaceae	31979	1497	357	231	Clostridium	1485	1497	1076	231	Clostridium saudiense	1414720	226	226	17
Bacteria	2	5569	5569	4661	Firmicutes	1239	4322	4322	3099	Clostridia	186801	4170	4170	2592	Clostridiales	186802	4170	4170	2592	Clostridiaceae	31979	1497	357	231	Clostridium	1485	1497	1076	231	Clostridium celatum	36834	175	19	8
Bacteria	2	5569	5569	4661	Firmicutes	1239	4322	4322	3099	Clostridia	186801	4170	4170	2592	Clostridiales	186802	4170	4170	2592	Eubacteriaceae	186806	1004	85	67	Eubacterium	1730	1004	207	67	Eubacterium ramulus	39490	297	65	12
Bacteria	2	5569	5569	4661	Firmicutes	1239	4322	4322	3099	Clostridia	186801	4170	4170	2592	Clostridiales	186802	4170	4170	2592	Eubacteriaceae	186806	1004	85	67	Eubacterium	1730	1004	207	67	Eubacterium sp. CAG:38	1262889	254	41	15
Bacteria	2	5569	5569	4661	Firmicutes	1239	4322	4322	3099	Clostridia	186801	4170	4170	2592	Clostridiales	186802	4170	4170	2592	Eubacteriaceae	186806	1004	85	67	Eubacterium	1730	1004	207	67	Eubacterium sp. CAG:274	1262888	89	21	17
Bacteria	2	5569	5569	4661	Firmicutes	1239	4322	4322	3099	Clostridia	186801	4170	4170	2592	Clostridiales	186802	4170	4170	2592	Peptostreptococcaceae	186804	328	115	85	Romboutsia	1501226	221	38	31	Romboutsia ilealis	1115758	145	51	17
Bacteria	2	5569	5569	4661	Firmicutes	1239	4322	4322	3099	Clostridia	186801	4170	4170	2592	Clostridiales	186802	4170	4170	2592	Peptostreptococcaceae	186804	328	115	85	Terrisporobacter	1505652	185	72	34	Terrisporobacter glycolicus	36841	174	107	12
Bacteria	2	5569	5569	4661	Firmicutes	1239	4322	4322	3099	Clostridia	186801	4170	4170	2592	Clostridiales	186802	4170	4170	2592	Peptostreptococcaceae	186804	328	115	85	Intestinibacter	1505657	125	0	9	Intestinibacter bartlettii	261299	125	12	9
Bacteria	2	5569	5569	4661	Firmicutes	1239	4322	4322	3099	Clostridia	186801	4170	4170	2592	Clostridiales	186802	4170	4170	2592	Evtepia_family	302211178	91	40	35	Evtepia	2211178	91	40	35	Evtepia gabavorous	2211183	91	47	35
Bacteria	2	5569	5569	4661	Firmicutes	1239	4322	4322	3099	environmental samples_class	500047928	670	76	59	environmental samples_order	400047928	670	77	59	environmental samples_family	300047928	670	151	59	environmental samples_genus	200047928	670	148	59	Firmicutes bacterium CAG:646	1262995	303	112	19
Bacteria	2	5569	5569	4661	Firmicutes	1239	4322	4322	3099	environmental samples_class	500047928	670	76	59	environmental samples_order	400047928	670	77	59	environmental samples_family	300047928	670	151	59	environmental samples_genus	200047928	670	148	59	Firmicutes bacterium CAG:124	1263002	100	42	22
Bacteria	2	5569	5569	4661	Firmicutes	1239	4322	4322	3099	Bacilli	91061	500	0	28	Bacillales	1385	321	36	28	Bacillaceae	186817	228	43	16	Bacillus	1386	228	24	16	Bacillus marasmi	1926279	52	9	0
Bacteria	2	5569	5569	4661	Firmicutes	1239	4322	4322	3099	Erysipelotrichia	526524	57	0	12	Erysipelotrichales	526525	57	0	12	Erysipelotrichaceae	128827	57	0	12	Turicibacter	191303	57	13	12	Turicibacter sanguinis	154288	55	14	10
Bacteria	2	5569	5569	4661	Bacteroidetes	976	786	367	300	Bacteroidia	200643	665	328	206	Bacteroidales	171549	661	323	206	Bacteroidaceae	815	434	80	41	Bacteroides	816	434	81	41	Bacteroides uniformis	820	132	80	21
Bacteria	2	5569	5569	4661	Bacteroidetes	976	786	367	300	Bacteroidia	200643	665	328	206	Bacteroidales	171549	661	323	206	Bacteroidaceae	815	434	80	41	Bacteroides	816	434	81	41	Bacteroides helcogenes	290053	106	19	4
Bacteria	2	5569	5569	4661	Bacteroidetes	976	786	367	300	Bacteroidia	200643	665	328	206	Bacteroidales	171549	661	323	206	Prevotellaceae	171552	355	249	89	Prevotella	838	355	232	89	Prevotella sp. CAG:1058	1262918	132	113	21
Bacteria	2	5569	5569	4661	Bacteroidetes	976	786	367	300	Bacteroidia	200643	665	328	206	Bacteroidales	171549	661	323	206	Tannerellaceae	2005525	146	20	17	Parabacteroides	375288	146	20	17	Parabacteroides sp. CAG:409	1262913	65	19	6
Bacteria	2	5569	5569	4661	Proteobacteria	1224	506	244	200	Gammaproteobacteria	1236	333	194	148	Enterobacterales	91347	221	185	113	Enterobacteriaceae	543	221	189	113	Escherichia	561	221	186	113	Escherichia coli	562	217	195	75
Bacteria	2	5569	5569	4661	Proteobacteria	1224	506	244	200	Alphaproteobacteria	28211	162	43	36	Rhizobiales	356	89	21	19	Rhizobiaceae	82115	60	13	10	Rhizobium	379	60	13	10	Rhizobium flavum	1335061	26	5	2
Bacteria	2	5569	5569	4661	Actinobacteria	201174	495	174	154	Actinobacteria	1760	394	149	124	Streptomycetales	85011	147	0	19	Streptomycetaceae	2062	147	29	19	Streptomyces	1883	147	33	19	Streptomyces sp. NRRL F-4489	1609095	19	5	0
Bacteria	2	5569	5569	4661	Actinobacteria	201174	495	174	154	Actinobacteria	1760	394	149	124	Bifidobacteriales	85004	135	80	63	Bifidobacteriaceae	31953	135	84	63	Bifidobacterium	1678	135	84	63	Bifidobacterium pseudocatenulatum	28026	79	63	3
Bacteria	2	5569	5569	4661	Actinobacteria	201174	495	174	154	Coriobacteriia	84998	125	0	28	Coriobacteriales	84999	125	34	28	Coriobacteriaceae	84107	125	37	28	Collinsella	102106	125	34	28	Collinsella aerofaciens	74426	70	35	17
Bacteria	2	5569	5569	4661	Deinococcus-Thermus	1297	403	350	267	Deinococci	188787	403	356	267	Deinococcales	118964	403	359	267	Deinococcaceae	183710	403	380	267	Deinococcus	1298	403	383	267	Deinococcus proteolyticus	55148	373	362	202
Bacteria	2	5569	5569	4661	Balneolaeota	1936987	99	66	60	Balneolia	1853221	99	70	60	Balneolales	1853223	99	71	60	Balneolaceae	1813606	99	72	60	Balneola	455358	99	72	60	Balneola vulgaris	287535	94	73	50
Eukaryota	2759	1836	1656	1089	Chordata	7711	1006	993	559	Mammalia	40674	1004	994	536	Primates	9443	1004	994	536	Hominidae	9604	1004	999	536	Homo	9605	1004	1000	536	Homo sapiens	9606	1004	1000	536
Eukaryota	2759	1836	1656	1089	Streptophyta	35493	708	651	435	Magnoliopsida	3398	702	654	429	Fabales	72025	253	222	111	Fabaceae	3803	253	224	111	Glycine	3846	208	181	81	Glycine max	3847	207	183	2
Eukaryota	2759	1836	1656	1089	Streptophyta	35493	708	651	435	Magnoliopsida	3398	702	654	429	Fabales	72025	253	222	111	Fabaceae	3803	253	224	111	Arachis	3817	93	29	22	Arachis hypogaea	3818	92	29	0
Eukaryota	2759	1836	1656	1089	Streptophyta	35493	708	651	435	Magnoliopsida	3398	702	654	429	Fabales	72025	253	222	111	Fabaceae	3803	253	224	111	Trifolium	3898	63	5	5	Trifolium subterraneum	3900	53	3	4
Eukaryota	2759	1836	1656	1089	Streptophyta	35493	708	651	435	Magnoliopsida	3398	702	654	429	Asterales	4209	222	163	102	Asteraceae	4210	222	163	102	Helianthus	4231	221	164	98	Helianthus annuus	4232	221	165	98
Eukaryota	2759	1836	1656	1089	Streptophyta	35493	708	651	435	Magnoliopsida	3398	702	654	429	Poales	38820	179	102	61	Poaceae	4479	179	102	61	Oryza	4527	143	83	38	Oryza sativa	4530	132	80	32
Eukaryota	2759	1836	1656	1089	Streptophyta	35493	708	651	435	Magnoliopsida	3398	702	654	429	Poales	38820	179	102	61	Poaceae	4479	179	102	61	Triticum	4564	95	19	16	Triticum aestivum	4565	83	19	4
Eukaryota	2759	1836	1656	1089	Streptophyta	35493	708	651	435	Magnoliopsida	3398	702	654	429	Sapindales	41937	107	42	28	Anacardiaceae	4011	107	42	28	Pistacia	55512	107	46	28	Pistacia vera	55513	107	46	28
Eukaryota	2759	1836	1656	1089	Streptophyta	35493	708	651	435	Magnoliopsida	3398	702	654	429	Malvales	41938	102	32	29	Malvaceae	3629	102	32	29	Theobroma	3640	93	29	24	Theobroma cacao	3641	93	29	24
Eukaryota	2759	1836	1656	1089	Streptophyta	35493	708	651	435	Magnoliopsida	3398	702	654	429	Lamiales	4143	93	29	20	Pedaliaceae	4180	93	29	20	Sesamum	4181	93	29	20	Sesamum indicum	4182	93	29	20
Eukaryota	2759	1836	1656	1089	Streptophyta	35493	708	651	435	Magnoliopsida	3398	702	654	429	Solanales	4069	85	18	14	Solanaceae	4070	85	18	14	Solanum	4107	85	18	14	Solanum tuberosum	4113	74	14	8
Eukaryota	2759	1836	1656	1089	Streptophyta	35493	708	651	435	Magnoliopsida	3398	702	654	429	Rosales	3744	80	20	12	Rosaceae	3745	80	20	12	Prunus	3754	80	20	12	Prunus persica	3760	74	17	2
Eukaryota	2759	1836	1656	1089	Arthropoda	6656	108	0	12	Insecta	50557	102	0	11	Diptera	7147	74	0	8	Drosophilidae	7214	74	9	8	Drosophila	7215	74	9	8	Drosophila innubila	198719	31	2	2
Eukaryota	2759	1836	1656	1089	Ascomycota	4890	59	0	12	Sordariomycetes	147550	39	0	7	Hypocreales	5125	39	0	7	Nectriaceae	110618	39	12	7	Fusarium	5506	39	13	7	Fusarium verticillioides	117187	24	7	2
Sample	DAT file	#MS/MS	#MS/MS selected	#PSMs	#TSMs	#Peptides	#Assignment ratio
AST DDA 60min Rep3	F485250.dat	332781	100000	7235	7235	5608	0.07235
====SUPERKINGDOM====	Taxid	#TSMs	#TSMs-attrib.	#spePEPs	====PHYLUM====	Taxid	#TSMs	#TSMs-attrib.	#spePEPs	====CLASS====	Taxid	#TSMs	#TSMs-attrib.	#spePEPs	====ORDER====	Taxid	#TSMs	#TSMs-attrib.	#spePEPs	====FAMILY====	Taxid	#TSMs	#TSMs-attrib.	#spePEPs	====GENUS====	Taxid	#TSMs	#TSMs-attrib.	#spePEPs	====SPECIES====	Taxid	#TSMs	#TSMs-attrib.	#spePEPs
Bacteria	2	5548	5548	4751	Firmicutes	1239	4327	4327	3207	Clostridia	186801	4172	4172	2693	Clostridiales	186802	4172	4172	2693	Lachnospiraceae	186803	2606	2606	1110	Blautia	572511	998	998	227	Blautia wexlerae	418240	784	784	198
Bacteria	2	5548	5548	4751	Firmicutes	1239	4327	4327	3207	Clostridia	186801	4172	4172	2693	Clostridiales	186802	4172	4172	2693	Lachnospiraceae	186803	2606	2606	1110	Coprococcus	33042	861	251	178	Coprococcus eutactus	33043	477	268	114
Bacteria	2	5548	5548	4751	Firmicutes	1239	4327	4327	3207	Clostridia	186801	4172	4172	2693	Clostridiales	186802	4172	4172	2693	Lachnospiraceae	186803	2606	2606	1110	Coprococcus	33042	861	251	178	Coprococcus comes	410072	388	52	25
Bacteria	2	5548	5548	4751	Firmicutes	1239	4327	4327	3207	Clostridia	186801	4172	4172	2693	Clostridiales	186802	4172	4172	2693	Lachnospiraceae	186803	2606	2606	1110	Coprococcus	33042	861	251	178	Coprococcus catus	116085	241	51	37
Bacteria	2	5548	5548	4751	Firmicutes	1239	4327	4327	3207	Clostridia	186801	4172	4172	2693	Clostridiales	186802	4172	4172	2693	Lachnospiraceae	186803	2606	2606	1110	Roseburia	841	825	216	160	Roseburia faecis	301302	486	232	77
Bacteria	2	5548	5548	4751	Firmicutes	1239	4327	4327	3207	Clostridia	186801	4172	4172	2693	Clostridiales	186802	4172	4172	2693	Lachnospiraceae	186803	2606	2606	1110	Roseburia	841	825	216	160	Roseburia intestinalis	166486	435	65	42
Bacteria	2	5548	5548	4751	Firmicutes	1239	4327	4327	3207	Clostridia	186801	4172	4172	2693	Clostridiales	186802	4172	4172	2693	Lachnospiraceae	186803	2606	2606	1110	Roseburia	841	825	216	160	Roseburia sp. CAG:303	1262944	200	22	15
Bacteria	2	5548	5548	4751	Firmicutes	1239	4327	4327	3207	Clostridia	186801	4172	4172	2693	Clostridiales	186802	4172	4172	2693	Lachnospiraceae	186803	2606	2606	1110	Lachnoclostridium	1506553	810	30	24	[Clostridium] hylemonae	89153	265	31	4
Bacteria	2	5548	5548	4751	Firmicutes	1239	4327	4327	3207	Clostridia	186801	4172	4172	2693	Clostridiales	186802	4172	4172	2693	Lachnospiraceae	186803	2606	2606	1110	Anaerobutyricum	2569097	596	284	189	Anaerobutyricum hallii	39488	596	444	189
Bacteria	2	5548	5548	4751	Firmicutes	1239	4327	4327	3207	Clostridia	186801	4172	4172	2693	Clostridiales	186802	4172	4172	2693	Lachnospiraceae	186803	2606	2606	1110	Faecalicatena	2005359	537	53	45	Faecalicatena fissicatena	290055	354	79	43
Bacteria	2	5548	5548	4751	Firmicutes	1239	4327	4327	3207	Clostridia	186801	4172	4172	2693	Clostridiales	186802	4172	4172	2693	Lachnospiraceae	186803	2606	2606	1110	Fusicatenibacter	1407607	471	103	80	Fusicatenibacter saccharivorans	1150298	471	151	80
Bacteria	2	5548	5548	4751	Firmicutes	1239	4327	4327	3207	Clostridia	186801	4172	4172	2693	Clostridiales	186802	4172	4172	2693	Lachnospiraceae	186803	2606	2606	1110	Anaerostipes	207244	455	109	88	Anaerostipes hadrus	649756	366	143	49
Bacteria	2	5548	5548	4751	Firmicutes	1239	4327	4327	3207	Clostridia	186801	4172	4172	2693	Clostridiales	186802	4172	4172	2693	Ruminococcaceae	541000	1537	899	653	Ruminococcus	1263	824	258	175	Ruminococcus bromii	40518	297	182	89
Bacteria	2	5548	5548	4751	Firmicutes	1239	4327	4327	3207	Clostridia	186801	4172	4172	2693	Clostridiales	186802	4172	4172	2693	Ruminococcaceae	541000	1537	899	653	Ruminococcus	1263	824	258	175	Ruminococcus callidus	40519	178	96	63
Bacteria	2	5548	5548	4751	Firmicutes	1239	4327	4327	3207	Clostridia	186801	4172	4172	2693	Clostridiales	186802	4172	4172	2693	Ruminococcaceae	541000	1537	899	653	Faecalibacterium	216851	570	502	291	Faecalibacterium prausnitzii	853	570	513	291
Bacteria	2	5548	5548	4751	Firmicutes	1239	4327	4327	3207	Clostridia	186801	4172	4172	2693	Clostridiales	186802	4172	4172	2693	Ruminococcaceae	541000	1537	899	653	Gemmiger	204475	412	183	138	Gemmiger formicilis	745368	375	217	129
Bacteria	2	5548	5548	4751	Firmicutes	1239	4327	4327	3207	Clostridia	186801	4172	4172	2693	Clostridiales	186802	4172	4172	2693	Clostridiaceae	31979	1389	324	230	Clostridium	1485	1389	816	230	Clostridium saudiense	1414720	201	170	17
Bacteria	2	5548	5548	4751	Firmicutes	1239	4327	4327	3207	Clostridia	186801	4172	4172	2693	Clostridiales	186802	4172	4172	2693	Clostridiaceae	31979	1389	324	230	Clostridium	1485	1389	816	230	Clostridium celatum	36834	167	19	8
Bacteria	2	5548	5548	4751	Firmicutes	1239	4327	4327	3207	Clostridia	186801	4172	4172	2693	Clostridiales	186802	4172	4172	2693	Clostridiaceae	31979	1389	324	230	Clostridium	1485	1389	816	230	Clostridium bartlettii CAG:1329	1263063	114	16	9
Bacteria	2	5548	5548	4751	Firmicutes	1239	4327	4327	3207	Clostridia	186801	4172	4172	2693	Clostridiales	186802	4172	4172	2693	Eubacteriaceae	186806	957	79	62	Eubacterium	1730	957	194	62	Eubacterium ramulus	39490	298	21	10
Bacteria	2	5548	5548	4751	Firmicutes	1239	4327	4327	3207	Clostridia	186801	4172	4172	2693	Clostridiales	186802	4172	4172	2693	Eubacteriaceae	186806	957	79	62	Eubacterium	1730	957	194	62	Eubacterium sp. CAG:38	1262889	214	50	17
Bacteria	2	5548	5548	4751	Firmicutes	1239	4327	4327	3207	Clostridia	186801	4172	4172	2693	Clostridiales	186802	4172	4172	2693	Eubacteriaceae	186806	957	79	62	Eubacterium	1730	957	194	62	Eubacterium sp. CAG:274	1262888	102	21	14
Bacteria	2	5548	5548	4751	Firmicutes	1239	4327	4327	3207	Clostridia	186801	4172	4172	2693	Clostridiales	186802	4172	4172	2693	Peptostreptococcaceae	186804	224	51	44	Romboutsia	1501226	224	52	44	Romboutsia ilealis	1115758	153	91	18
Bacteria	2	5548	5548	4751	Firmicutes	1239	4327	4327	3207	Clostridia	186801	4172	4172	2693	Clostridiales	186802	4172	4172	2693	Evtepia_family	302211178	95	46	33	Evtepia	2211178	95	47	33	Evtepia gabavorous	2211183	95	54	33
Bacteria	2	5548	5548	4751	Firmicutes	1239	4327	4327	3207	environmental samples_class	500047928	596	60	47	environmental samples_order	400047928	596	62	47	environmental samples_family	300047928	596	114	47	environmental samples_genus	200047928	596	85	47	Firmicutes bacterium CAG:646	1262995	258	17	5
Bacteria	2	5548	5548	4751	Firmicutes	1239	4327	4327	3207	environmental samples_class	500047928	596	60	47	environmental samples_order	400047928	596	62	47	environmental samples_family	300047928	596	114	47	environmental samples_genus	200047928	596	85	47	Firmicutes bacterium CAG:124	1263002	92	40	23
Bacteria	2	5548	5548	4751	Firmicutes	1239	4327	4327	3207	Bacilli	91061	481	47	43	Bacillales	1385	307	48	40	Bacillaceae	186817	210	21	17	Bacillus	1386	210	23	17	Bacillus megaterium	1404	56	8	0
Bacteria	2	5548	5548	4751	Firmicutes	1239	4327	4327	3207	Bacilli	91061	481	47	43	Bacillales	1385	307	48	40	Paenibacillaceae	186822	194	51	18	Paenibacillus	44249	183	25	15	Paenibacillus barengoltzii	343517	44	7	0
Bacteria	2	5548	5548	4751	Firmicutes	1239	4327	4327	3207	Erysipelotrichia	526524	67	0	14	Erysipelotrichales	526525	67	0	14	Erysipelotrichaceae	128827	67	0	14	Faecalibacillus	2678885	67	15	14	Faecalibacillus intestinalis	1982626	67	19	14
Bacteria	2	5548	5548	4751	Bacteroidetes	976	668	340	299	Bacteroidia	200643	593	313	238	Bacteroidales	171549	593	314	238	Bacteroidaceae	815	385	75	31	Bacteroides	816	385	77	31	Bacteroides uniformis	820	133	82	19
Bacteria	2	5548	5548	4751	Bacteroidetes	976	668	340	299	Bacteroidia	200643	593	313	238	Bacteroidales	171549	593	314	238	Prevotellaceae	171552	322	228	77	Prevotella	838	322	207	77	Prevotella sp. CAG:1058	1262918	123	106	20
Bacteria	2	5548	5548	4751	Bacteroidetes	976	668	340	299	Bacteroidia	200643	593	313	238	Bacteroidales	171549	593	314	238	Bacteroidales incertae sedis_family	300333046	197	30	27	Phocaeicola	909656	197	30	27	Phocaeicola vulgatus	821	137	40	14
Bacteria	2	5548	5548	4751	Bacteroidetes	976	668	340	299	Bacteroidia	200643	593	313	238	Bacteroidales	171549	593	314	238	Bacteroidales incertae sedis_family	300333046	197	30	27	Phocaeicola	909656	197	30	27	Phocaeicola salanitronis	376805	103	15	10
Bacteria	2	5548	5548	4751	Actinobacteria	201174	462	213	179	Actinobacteria	1760	358	174	131	Bifidobacteriales	85004	129	85	69	Bifidobacteriaceae	31953	129	90	69	Bifidobacterium	1678	129	89	69	Bifidobacterium pseudocatenulatum	28026	80	66	2
Bacteria	2	5548	5548	4751	Actinobacteria	201174	462	213	179	Actinobacteria	1760	358	174	131	Streptomycetales	85011	127	28	24	Streptomycetaceae	2062	127	31	24	Streptomyces	1883	127	29	24	Streptomyces sp. AcH 505	352211	18	3	0
Bacteria	2	5548	5548	4751	Actinobacteria	201174	462	213	179	Coriobacteriia	84998	130	53	46	Coriobacteriales	84999	130	53	46	Coriobacteriaceae	84107	130	58	46	Collinsella	102106	130	56	46	Collinsella aerofaciens	74426	96	57	28
Bacteria	2	5548	5548	4751	Proteobacteria	1224	425	206	177	Gammaproteobacteria	1236	297	175	136	Enterobacterales	91347	216	178	114	Enterobacteriaceae	543	216	186	114	Escherichia	561	216	179	114	Escherichia coli	562	214	189	73
Bacteria	2	5548	5548	4751	Deinococcus-Thermus	1297	398	355	283	Deinococci	188787	398	361	283	Deinococcales	118964	398	361	283	Deinococcaceae	183710	398	378	283	Deinococcus	1298	398	379	283	Deinococcus proteolyticus	55148	371	364	211
Bacteria	2	5548	5548	4751	Balneolaeota	1936987	99	65	61	Balneolia	1853221	99	71	61	Balneolales	1853223	99	72	61	Balneolaceae	1813606	99	74	61	Balneola	455358	99	72	61	Balneola vulgaris	287535	95	76	55
Eukaryota	2759	1808	1668	1063	Chordata	7711	959	944	525	Mammalia	40674	957	945	509	Primates	9443	957	945	509	Hominidae	9604	957	950	509	Homo	9605	957	951	509	Homo sapiens	9606	957	952	509
Eukaryota	2759	1808	1668	1063	Streptophyta	35493	666	619	377	Magnoliopsida	3398	660	622	374	Fabales	72025	261	239	125	Fabaceae	3803	261	244	125	Glycine	3846	222	203	98	Glycine max	3847	220	204	2
Eukaryota	2759	1808	1668	1063	Streptophyta	35493	666	619	377	Magnoliopsida	3398	660	622	374	Fabales	72025	261	239	125	Fabaceae	3803	261	244	125	Arachis	3817	98	30	24	Arachis hypogaea	3818	96	30	2
Eukaryota	2759	1808	1668	1063	Streptophyta	35493	666	619	377	Magnoliopsida	3398	660	622	374	Asterales	4209	231	173	98	Asteraceae	4210	231	174	98	Helianthus	4231	231	175	98	Helianthus annuus	4232	231	175	98
Eukaryota	2759	1808	1668	1063	Streptophyta	35493	666	619	377	Magnoliopsida	3398	660	622	374	Poales	38820	125	76	35	Poaceae	4479	125	76	35	Oryza	4527	125	76	35	Oryza sativa	4530	123	75	22
Eukaryota	2759	1808	1668	1063	Streptophyta	35493	666	619	377	Magnoliopsida	3398	660	622	374	Sapindales	41937	112	50	29	Anacardiaceae	4011	112	50	29	Pistacia	55512	112	54	29	Pistacia vera	55513	112	54	29
Eukaryota	2759	1808	1668	1063	Streptophyta	35493	666	619	377	Magnoliopsida	3398	660	622	374	Solanales	4069	89	18	12	Solanaceae	4070	89	20	12	Solanum	4107	89	19	12	Solanum tuberosum	4113	78	14	7
Eukaryota	2759	1808	1668	1063	Streptophyta	35493	666	619	377	Magnoliopsida	3398	660	622	374	Lamiales	4143	87	26	19	Pedaliaceae	4180	87	26	19	Sesamum	4181	87	26	19	Sesamum indicum	4182	87	26	19
Eukaryota	2759	1808	1668	1063	Streptophyta	35493	666	619	377	Magnoliopsida	3398	660	622	374	Rosales	3744	77	15	11	Rosaceae	3745	77	15	11	Prunus	3754	77	15	11	Prunus persica	3760	68	11	3
Eukaryota	2759	1808	1668	1063	Ascomycota	4890	151	101	89	Saccharomycetes	4891	83	63	45	Saccharomycetales	4892	83	65	45	Saccharomycetaceae	4893	83	66	45	Saccharomyces	4930	83	66	45	Saccharomyces cerevisiae	4932	80	64	0
Eukaryota	2759	1808	1668	1063	Ascomycota	4890	151	101	89	Eurotiomycetes	147545	54	17	17	Eurotiales	5042	50	17	16	Aspergillaceae	1131492	50	17	16	Aspergillus	5052	43	14	12	Aspergillus flavus or Aspergillus minisclerotigenes or Aspergillus oryzae	5059 or 656917 or 5062	26	3	0
Eukaryota	2759	1808	1668	1063	Ascomycota	4890	151	101	89	Sordariomycetes	147550	53	20	19	Hypocreales	5125	44	15	14	Nectriaceae	110618	39	12	11	Fusarium	5506	39	12	11	Fusarium oxysporum	5507	21	2	2
Eukaryota	2759	1808	1668	1063	Arthropoda	6656	77	0	10	Insecta	50557	75	0	10	Diptera	7147	54	0	8	Drosophilidae	7214	50	0	6	Drosophila	7215	50	6	6	Drosophila miranda	7229	29	2	1
Archaea	2157	103	17	11	Euryarchaeota	28890	80	22	9	unclassified Euryarchaeota_class	500115531	42	7	3	unclassified Euryarchaeota_order	400115531	42	6	3	unclassified Euryarchaeota_family	300115531	42	9	3	unclassified Euryarchaeota_genus	200115531	42	7	3	Euryarchaeota archaeon	2026739	41	10	3
