# Supplementary material for: The astounding exhaustiveness and speed of the Astral mass analyzer for highly complex samples is a quantum leap in the functional analysis of microbiomes
Source: Microbiome. 2024 Mar 7;12:46. doi: 10.1186/s40168-024-01766-4 (PMC10918999; doi:10.1186/s40168-024-01766-4)
Supplement: Supplementary file 3 — Additional file 2: Table S2. Cumulated taxonomical results by DDA proteotyping. [file 40168_2024_1766_MOESM2_ESM.xlsx]

## Sheet: Table S2
Table S2_Cumulated taxonomical results by DDA proteotyping (6 replicates)
TSMs (Taxa-to-Spectrum Matches); TSMs-attrib (TSMs attributed after parcimony rule)
Taxa identified in only 1 of the six datasets or with less than 50 species-TSMs attributed were removed
====SUPERKINGDOM====	Taxid	∑(#TSMs)	∑(#TSMs-attrib.)	∑(#spePEPs)	====PHYLUM====	Taxid	∑(#TSMs)	∑(#TSMs-attrib.)	∑(#spePEPs)	====CLASS====	Taxid	∑(#TSMs)	∑(#TSMs-attrib.)	∑(#spePEPs)	====ORDER====	Taxid	∑(#TSMs)	∑(#TSMs-attrib.)	∑(#spePEPs)	====FAMILY====	Taxid	∑(#TSMs)	∑(#TSMs-attrib.)	∑(#spePEPs)	====GENUS====	Taxid	∑(#TSMs)	∑(#TSMs-attrib.)	∑(#spePEPs)	====SPECIES====	Taxid	∑(#TSMs)	∑(#TSMs-attrib.)	∑(#spePEPs)	#Occurence in the six datasets	%Species Biomass	%Cumulated species biomass
Eukaryota	2759	12486	11596	7243	Chordata	7711	6957	6885	3654	Mammalia	40674	6951	6893	3608	Primates	9443	6951	6893	3608	Hominidae	9604	6951	6919	3608	Homo	9605	6951	6931	3608	Homo sapiens	9606	6951	6942	3608	6	0.164374	0.164374
Bacteria	2	35655	35655	30502	Firmicutes	1239	27971	27971	20541	Clostridia	186801	26964	26964	17107	Clostridiales	186802	26964	26964	17107	Ruminococcaceae	541000	10445	6145	4316	Faecalibacterium	216851	3820	3436	1724	Faecalibacterium prausnitzii	853	3820	3472	1724	6	0.0822106	0.246584
Bacteria	2	35655	35655	30502	Firmicutes	1239	27971	27971	20541	Clostridia	186801	26964	26964	17107	Clostridiales	186802	26964	26964	17107	Lachnospiraceae	186803	16367	16367	6672	Anaerobutyricum	2569097	3808	2487	1210	Anaerobutyricum hallii	39488	3808	3080	1210	6	0.0729288	0.319513
Bacteria	2	35655	35655	30502	Firmicutes	1239	27971	27971	20541	Clostridia	186801	26964	26964	17107	Clostridiales	186802	26964	26964	17107	Lachnospiraceae	186803	16367	16367	6672	Coprococcus	33042	5914	3174	1221	Coprococcus eutactus	33043	3293	2439	796	6	0.057751	0.377264
Bacteria	2	35655	35655	30502	Deinococcus-Thermus	1297	2468	2143	1731	Deinococci	188787	2468	2179	1731	Deinococcales	118964	2468	2185	1731	Deinococcaceae	183710	2468	2270	1731	Deinococcus	1298	2468	2304	1731	Deinococcus proteolyticus	55148	2267	2203	1313	6	0.052163	0.429427
Bacteria	2	35655	35655	30502	Firmicutes	1239	27971	27971	20541	Clostridia	186801	26964	26964	17107	Clostridiales	186802	26964	26964	17107	Lachnospiraceae	186803	16367	16367	6672	Roseburia	841	5660	1500	1049	Roseburia faecis	301302	3262	1721	487	6	0.0407501	0.470177
Bacteria	2	35655	35655	30502	Firmicutes	1239	27971	27971	20541	Clostridia	186801	26964	26964	17107	Clostridiales	186802	26964	26964	17107	Lachnospiraceae	186803	16367	16367	6672	Blautia	572511	2143	2143	466	Blautia wexlerae	418240	1690	1688	402	2	0.0399687	0.510146
Bacteria	2	35655	35655	30502	Firmicutes	1239	27971	27971	20541	Clostridia	186801	26964	26964	17107	Clostridiales	186802	26964	26964	17107	Ruminococcaceae	541000	10445	6145	4316	Gemmiger	204475	2890	1188	651	Gemmiger formicilis	745368	2598	1419	628	6	0.0335993	0.543745
Bacteria	2	35655	35655	30502	Proteobacteria	1224	2824	1423	1154	Gammaproteobacteria	1236	1871	1249	924	Enterobacterales	91347	1468	1223	806	Enterobacteriaceae	543	1468	1258	806	Escherichia	561	1468	1229	806	Escherichia coli	562	1450	1287	519	6	0.0304738	0.574219
Bacteria	2	35655	35655	30502	Firmicutes	1239	27971	27971	20541	Clostridia	186801	26964	26964	17107	Clostridiales	186802	26964	26964	17107	Lachnospiraceae	186803	16367	16367	6672	Fusicatenibacter	1407607	3180	824	598	Fusicatenibacter saccharivorans	1150298	3180	1284	598	6	0.0304028	0.604622
Eukaryota	2759	12486	11596	7243	Streptophyta	35493	4670	4340	2828	Magnoliopsida	3398	4653	4368	2814	Fabales	72025	1638	1461	806	Fabaceae	3803	1638	1471	806	Glycine	3846	1438	1272	656	Glycine max	3847	1429	1256	15	6	0.0297398	0.634362
Bacteria	2	35655	35655	30502	Firmicutes	1239	27971	27971	20541	Clostridia	186801	26964	26964	17107	Clostridiales	186802	26964	26964	17107	Clostridiaceae	31979	9351	2083	1390	Clostridium	1485	9351	5801	1390	Clostridium saudiense	1414720	1394	1243	107	6	0.029432	0.663794
Eukaryota	2759	12486	11596	7243	Streptophyta	35493	4670	4340	2828	Magnoliopsida	3398	4653	4368	2814	Asterales	4209	1533	1147	654	Asteraceae	4210	1533	1149	654	Helianthus	4231	1532	1152	650	Helianthus annuus	4232	1532	1191	650	6	0.0282007	0.691994
Bacteria	2	35655	35655	30502	Firmicutes	1239	27971	27971	20541	Clostridia	186801	26964	26964	17107	Clostridiales	186802	26964	26964	17107	Ruminococcaceae	541000	10445	6145	4316	Ruminococcus	1263	5258	1663	1131	Ruminococcus bromii	40518	1927	1186	568	6	0.0280823	0.720077
Bacteria	2	35655	35655	30502	Firmicutes	1239	27971	27971	20541	Clostridia	186801	26964	26964	17107	Clostridiales	186802	26964	26964	17107	Lachnospiraceae	186803	16367	16367	6672	Anaerostipes	207244	2971	692	572	Anaerostipes hadrus	649756	2420	934	347	6	0.0221154	0.742192
Bacteria	2	35655	35655	30502	Bacteroidetes	976	4707	2333	1962	Bacteroidia	200643	4214	2176	1579	Bacteroidales	171549	4210	2175	1579	Prevotellaceae	171552	2283	1667	536	Prevotella	838	2283	1499	536	Prevotella sp. CAG:1058	1262918	855	758	129	6	0.0179481	0.76014
Bacteria	2	35655	35655	30502	Firmicutes	1239	27971	27971	20541	Clostridia	186801	26964	26964	17107	Clostridiales	186802	26964	26964	17107	Ruminococcaceae	541000	10445	6145	4316	Ruminococcus	1263	5258	1663	1131	Ruminococcus callidus	40519	1253	616	397	6	0.0145858	0.774726
Eukaryota	2759	12486	11596	7243	Streptophyta	35493	4670	4340	2828	Magnoliopsida	3398	4653	4368	2814	Poales	38820	1120	707	391	Poaceae	4479	1120	710	391	Oryza	4527	923	588	254	Oryza sativa	4530	895	580	183	6	0.0137333	0.788459
Bacteria	2	35655	35655	30502	Firmicutes	1239	27971	27971	20541	Clostridia	186801	26964	26964	17107	Clostridiales	186802	26964	26964	17107	Lachnospiraceae	186803	16367	16367	6672	Roseburia	841	5660	1500	1049	Roseburia intestinalis	166486	2928	505	288	6	0.0119575	0.800417
Bacteria	2	35655	35655	30502	Firmicutes	1239	27971	27971	20541	Clostridia	186801	26964	26964	17107	Clostridiales	186802	26964	26964	17107	Peptostreptococcaceae	186804	1849	592	457	Terrisporobacter	1505652	970	325	196	Terrisporobacter glycolicus	36841	887	501	61	5	0.0118628	0.812279
Bacteria	2	35655	35655	30502	Firmicutes	1239	27971	27971	20541	Clostridia	186801	26964	26964	17107	Clostridiales	186802	26964	26964	17107	Lachnospiraceae	186803	16367	16367	6672	Faecalicatena	2005359	3552	340	251	Faecalicatena fissicatena	290055	2333	455	234	6	0.0107736	0.823053
Bacteria	2	35655	35655	30502	Balneolaeota	1936987	570	386	352	Balneolia	1853221	570	414	352	Balneolales	1853223	570	419	352	Balneolaceae	1813606	570	424	352	Balneola	455358	570	422	352	Balneola vulgaris	287535	536	428	294	6	0.0101343	0.833187
Bacteria	2	35655	35655	30502	Firmicutes	1239	27971	27971	20541	Clostridia	186801	26964	26964	17107	Clostridiales	186802	26964	26964	17107	Lachnospiraceae	186803	16367	16367	6672	Coprococcus	33042	5914	3174	1221	Coprococcus catus	116085	1689	413	267	6	0.00977908	0.842966
Bacteria	2	35655	35655	30502	Firmicutes	1239	27971	27971	20541	Clostridia	186801	26964	26964	17107	Clostridiales	186802	26964	26964	17107	Peptostreptococcaceae	186804	1849	592	457	Romboutsia	1501226	1384	281	223	Romboutsia ilealis	1115758	888	398	96	6	0.00942391	0.85239
Bacteria	2	35655	35655	30502	Bacteroidetes	976	4707	2333	1962	Bacteroidia	200643	4214	2176	1579	Bacteroidales	171549	4210	2175	1579	Bacteroidales incertae sedis_family	300333046	1160	308	181	Phocaeicola	909656	1160	312	181	Phocaeicola vulgatus	821	775	396	104	5	0.00937655	0.861767
Bacteria	2	35655	35655	30502	Actinobacteria	201174	2868	1156	1022	Actinobacteria	1760	2094	837	718	Bifidobacteriales	85004	767	464	393	Bifidobacteriaceae	31953	767	486	393	Bifidobacterium	1678	767	490	393	Bifidobacterium pseudocatenulatum	28026	472	359	28	6	0.00850046	0.870267
Bacteria	2	35655	35655	30502	Bacteroidetes	976	4707	2333	1962	Bacteroidia	200643	4214	2176	1579	Bacteroidales	171549	4210	2175	1579	Bacteroidaceae	815	2688	370	207	Bacteroides	816	2688	410	207	Bacteroides uniformis	820	863	353	109	6	0.00835839	0.878626
Bacteria	2	35655	35655	30502	Firmicutes	1239	27971	27971	20541	Clostridia	186801	26964	26964	17107	Clostridiales	186802	26964	26964	17107	Evtepia_family	302211178	597	297	222	Evtepia	2211178	597	303	222	Evtepia gabavorous	2211183	597	339	222	6	0.0080269	0.886653
Bacteria	2	35655	35655	30502	Firmicutes	1239	27971	27971	20541	Clostridia	186801	26964	26964	17107	Clostridiales	186802	26964	26964	17107	Lachnospiraceae	186803	16367	16367	6672	Dorea	189330	2455	324	224	Dorea longicatena	88431	1640	329	101	4	0.00779012	0.894443
Eukaryota	2759	12486	11596	7243	Streptophyta	35493	4670	4340	2828	Magnoliopsida	3398	4653	4368	2814	Sapindales	41937	693	300	190	Anacardiaceae	4011	693	300	190	Pistacia	55512	693	316	190	Pistacia vera	55513	693	316	190	6	0.0074823	0.901925
Bacteria	2	35655	35655	30502	Firmicutes	1239	27971	27971	20541	Clostridia	186801	26964	26964	17107	Clostridiales	186802	26964	26964	17107	Lachnospiraceae	186803	16367	16367	6672	Coprococcus	33042	5914	3174	1221	Coprococcus comes	410072	2456	296	143	6	0.00700874	0.908934
Bacteria	2	35655	35655	30502	Actinobacteria	201174	2868	1156	1022	Coriobacteriia	84998	987	312	290	Coriobacteriales	84999	822	270	226	Coriobacteriaceae	84107	822	300	226	Collinsella	102106	822	290	226	Collinsella aerofaciens	74426	545	295	160	6	0.00698506	0.915919
Bacteria	2	35655	35655	30502	Firmicutes	1239	27971	27971	20541	environmental samples_class	500047928	4096	403	322	environmental samples_order	400047928	4096	407	322	environmental samples_family	300047928	4096	822	322	Firmicutes_	200047928	4096	739	322	Firmicutes bacterium CAG:646	1262995	1816	286	82	6	0.00677196	0.922691
Bacteria	2	35655	35655	30502	Firmicutes	1239	27971	27971	20541	environmental samples_class	500047928	4096	403	322	environmental samples_order	400047928	4096	407	322	environmental samples_family	300047928	4096	822	322	Firmicutes_	200047928	4096	739	322	Firmicutes bacterium CAG:124	1263002	598	266	138	6	0.00629839	0.928989
Bacteria	2	35655	35655	30502	Firmicutes	1239	27971	27971	20541	Clostridia	186801	26964	26964	17107	Clostridiales	186802	26964	26964	17107	Eubacteriaceae	186806	6324	412	334	Eubacterium	1730	6324	1123	334	Eubacterium sp. CAG:38	1262889	1527	260	78	6	0.00615632	0.935146
Bacteria	2	35655	35655	30502	Firmicutes	1239	27971	27971	20541	Clostridia	186801	26964	26964	17107	Clostridiales	186802	26964	26964	17107	Eubacteriaceae	186806	6324	412	334	Eubacterium	1730	6324	1123	334	Eubacterium ramulus	39490	1922	255	62	6	0.00603793	0.941183
Bacteria	2	35655	35655	30502	Firmicutes	1239	27971	27971	20541	Clostridia	186801	26964	26964	17107	Clostridiales	186802	26964	26964	17107	Lachnospiraceae	186803	16367	16367	6672	Mediterraneibacter	2316020	2157	96	79	[Ruminococcus] torques	33039	1592	231	57	3	0.00546966	0.946653
Bacteria	2	35655	35655	30502	Firmicutes	1239	27971	27971	20541	Clostridia	186801	26964	26964	17107	Clostridiales	186802	26964	26964	17107	Lachnospiraceae	186803	16367	16367	6672	Dorea	189330	2455	324	224	Dorea formicigenerans	39486	1484	224	94	4	0.00530391	0.951957
Bacteria	2	35655	35655	30502	Firmicutes	1239	27971	27971	20541	Clostridia	186801	26964	26964	17107	Clostridiales	186802	26964	26964	17107	Ruminococcaceae	541000	10445	6145	4316	Agathobaculum	2048137	520	163	129	Agathobaculum butyriciproducens	1628085	429	196	64	3	0.00464092	0.956598
Eukaryota	2759	12486	11596	7243	Streptophyta	35493	4670	4340	2828	Magnoliopsida	3398	4653	4368	2814	Lamiales	4143	485	159	121	Pedaliaceae	4180	485	159	121	Sesamum	4181	485	159	121	Sesamum indicum	4182	485	159	121	5	0.00376483	0.960363
Eukaryota	2759	12486	11596	7243	Streptophyta	35493	4670	4340	2828	Magnoliopsida	3398	4653	4368	2814	Fabales	72025	1638	1461	806	Fabaceae	3803	1638	1471	806	Arachis	3817	584	153	125	Arachis hypogaea	3818	581	156	2	6	0.00369379	0.964057
Eukaryota	2759	12486	11596	7243	Ascomycota	4890	725	371	363	Saccharomycetes	4891	374	280	213	Saccharomycetales	4892	374	284	213	Saccharomycetaceae	4893	361	285	203	Saccharomyces	4930	361	284	203	Saccharomyces cerevisiae	4932	179	141	0	6	0.00333862	0.967395
Bacteria	2	35655	35655	30502	Firmicutes	1239	27971	27971	20541	Clostridia	186801	26964	26964	17107	Clostridiales	186802	26964	26964	17107	Lachnospiraceae	186803	16367	16367	6672	Roseburia	841	5660	1500	1049	Roseburia sp. CAG:303	1262944	1346	139	86	6	0.00329127	0.970686
Eukaryota	2759	12486	11596	7243	Streptophyta	35493	4670	4340	2828	Magnoliopsida	3398	4653	4368	2814	Malvales	41938	525	142	111	Malvaceae	3629	525	143	111	Theobroma	3640	403	136	97	Theobroma cacao	3641	403	136	97	4	0.00322023	0.973907
Bacteria	2	35655	35655	30502	Firmicutes	1239	27971	27971	20541	Clostridia	186801	26964	26964	17107	Clostridiales	186802	26964	26964	17107	Ruminococcaceae	541000	10445	6145	4316	Subdoligranulum	292632	1189	117	100	Subdoligranulum variabile	214851	1018	124	47	3	0.00293609	0.976843
Eukaryota	2759	12486	11596	7243	Streptophyta	35493	4670	4340	2828	Magnoliopsida	3398	4653	4368	2814	Laurales	3432	375	123	84	Lauraceae	3433	375	122	84	Cinnamomum	13428	375	124	84	Cinnamomum micranthum	337465	375	124	84	4	0.00293609	0.979779
Bacteria	2	35655	35655	30502	Firmicutes	1239	27971	27971	20541	Erysipelotrichia	526524	97	0	19	Erysipelotrichales	526525	97	0	19	Erysipelotrichaceae	128827	289	70	63	Faecalibacillus	2678885	356	88	77	Faecalibacillus intestinalis	1982626	356	113	77	4	0.00267563	0.982454
Eukaryota	2759	12486	11596	7243	Streptophyta	35493	4670	4340	2828	Magnoliopsida	3398	4653	4368	2814	Poales	38820	1120	707	391	Poaceae	4479	1120	710	391	Triticum	4564	415	108	96	Triticum aestivum	4565	371	107	16	4	0.00253356	0.984988
Bacteria	2	35655	35655	30502	Bacteroidetes	976	4707	2333	1962	Bacteroidia	200643	4214	2176	1579	Bacteroidales	171549	4210	2175	1579	Bacteroidales incertae sedis_family	300333046	1160	308	181	Phocaeicola	909656	1160	312	181	Phocaeicola salanitronis	376805	572	103	54	5	0.00243885	0.987427
Eukaryota	2759	12486	11596	7243	Streptophyta	35493	4670	4340	2828	Magnoliopsida	3398	4653	4368	2814	Solanales	4069	577	123	92	Solanaceae	4070	577	129	92	Solanum	4107	561	121	86	Solanum tuberosum	4113	490	96	44	6	0.0022731	0.9897
Bacteria	2	35655	35655	30502	Firmicutes	1239	27971	27971	20541	Clostridia	186801	26964	26964	17107	Clostridiales	186802	26964	26964	17107	Eubacteriaceae	186806	6324	412	334	Eubacterium	1730	6324	1123	334	Eubacterium sp. CAG:274	1262888	477	87	66	5	0.00206	0.99176
Bacteria	2	35655	35655	30502	Firmicutes	1239	27971	27971	20541	Clostridia	186801	26964	26964	17107	Clostridiales	186802	26964	26964	17107	Clostridiaceae	31979	9351	2083	1390	Clostridium	1485	9351	5801	1390	Clostridium celatum	36834	721	85	30	4	0.00201264	0.993773
Bacteria	2	35655	35655	30502	Actinobacteria	201174	2868	1156	1022	Coriobacteriia	84998	987	312	290	Eggerthellales	1643822	190	29	45	Eggerthellaceae	1643826	250	86	62	Eggerthella	84111	250	87	62	Eggerthella sp. CAG:1427	1262874	170	73	44	3	0.00172851	0.995501
Bacteria	2	35655	35655	30502	Firmicutes	1239	27971	27971	20541	Negativicutes	909932	182	38	55	Veillonellales	1843489	132	25	43	Veillonellaceae	31977	195	72	60	Dialister	39948	195	70	60	Dialister invisus	218538	154	70	28	3	0.00165747	0.997159
Eukaryota	2759	12486	11596	7243	Streptophyta	35493	4670	4340	2828	Magnoliopsida	3398	4653	4368	2814	Rosales	3744	488	54	60	Rosaceae	3745	488	89	60	Prunus	3754	488	89	60	Prunus persica	3760	376	66	10	5	0.00156276	0.998721
Bacteria	2	35655	35655	30502	Firmicutes	1239	27971	27971	20541	Clostridia	186801	26964	26964	17107	Clostridiales	186802	26964	26964	17107	Clostridiaceae	31979	9351	2083	1390	Clostridium	1485	9351	5801	1390	Clostridium bartlettii CAG:1329	1263063	375	54	28	3	0.00127862	1
