# Supplementary material for: The astounding exhaustiveness and speed of the Astral mass analyzer for highly complex samples is a quantum leap in the functional analysis of microbiomes
Source: Microbiome. 2024 Mar 7;12:46. doi: 10.1186/s40168-024-01766-4 (PMC10918999; doi:10.1186/s40168-024-01766-4)
Supplement: Supplementary file 4 — Additional file 3: Table S3. List of organisms selected for building the DB48 protein sequence database. [file 40168_2024_1766_MOESM3_ESM.xlsx]

## Sheet: Table S3
Table S3. List of organisms selected for building DB48 database
Organism	%Species Biomass	Species Taxid	GENUS	FAMILY	ORDER	CLASS	PHYLUM	SUPERKINGDOM
Homo sapiens	0.164374	9606	Homo	Hominidae	Primates	Mammalia	Chordata	Eukaryota
Faecalibacterium prausnitzii	0.0822106	853	Faecalibacterium	Ruminococcaceae	Clostridiales	Clostridia	Firmicutes	Bacteria
Anaerobutyricum hallii	0.0729288	39488	Anaerobutyricum	Lachnospiraceae	Clostridiales	Clostridia	Firmicutes	Bacteria
Coprococcus eutactus	0.057751	33043	Coprococcus	Lachnospiraceae	Clostridiales	Clostridia	Firmicutes	Bacteria
Deinococcus proteolyticus	0.052163	55148	Deinococcus	Deinococcaceae	Deinococcales	Deinococci	Deinococcus-Thermus	Bacteria
Roseburia faecis	0.0407501	301302	Roseburia	Lachnospiraceae	Clostridiales	Clostridia	Firmicutes	Bacteria
Blautia wexlerae	0.0399687	418240	Blautia	Lachnospiraceae	Clostridiales	Clostridia	Firmicutes	Bacteria
Gemmiger formicilis	0.0335993	745368	Gemmiger	Ruminococcaceae	Clostridiales	Clostridia	Firmicutes	Bacteria
Escherichia coli	0.0304738	562	Escherichia	Enterobacteriaceae	Enterobacterales	Gammaproteobacteria	Proteobacteria	Bacteria
Fusicatenibacter saccharivorans	0.0304028	1150298	Fusicatenibacter	Lachnospiraceae	Clostridiales	Clostridia	Firmicutes	Bacteria
Glycine max	0.0297398	3847	Glycine	Fabaceae	Fabales	Magnoliopsida	Streptophyta	Eukaryota
Clostridium saudiense	0.029432	1414720	Clostridium	Clostridiaceae	Clostridiales	Clostridia	Firmicutes	Bacteria
Helianthus annuus	0.0282007	4232	Helianthus	Asteraceae	Asterales	Magnoliopsida	Streptophyta	Eukaryota
Ruminococcus bromii	0.0280823	40518	Ruminococcus	Ruminococcaceae	Clostridiales	Clostridia	Firmicutes	Bacteria
Anaerostipes hadrus	0.0221154	649756	Anaerostipes	Lachnospiraceae	Clostridiales	Clostridia	Firmicutes	Bacteria
Prevotella sp. CAG:1058	0.0179481	1262918	Prevotella	Prevotellaceae	Bacteroidales	Bacteroidia	Bacteroidetes	Bacteria
Ruminococcus callidus	0.0145858	40519	Ruminococcus	Ruminococcaceae	Clostridiales	Clostridia	Firmicutes	Bacteria
Oryza sativa	0.0137333	4530	Oryza	Poaceae	Poales	Magnoliopsida	Streptophyta	Eukaryota
Roseburia intestinalis	0.0119575	166486	Roseburia	Lachnospiraceae	Clostridiales	Clostridia	Firmicutes	Bacteria
Terrisporobacter glycolicus	0.0118628	36841	Terrisporobacter	Peptostreptococcaceae	Clostridiales	Clostridia	Firmicutes	Bacteria
Faecalicatena fissicatena	0.0107736	290055	Faecalicatena	Lachnospiraceae	Clostridiales	Clostridia	Firmicutes	Bacteria
Balneola vulgaris	0.0101343	287535	Balneola	Balneolaceae	Balneolales	Balneolia	Balneolaeota	Bacteria
Coprococcus catus	0.00977908	116085	Coprococcus	Lachnospiraceae	Clostridiales	Clostridia	Firmicutes	Bacteria
Romboutsia ilealis	0.00942391	1115758	Romboutsia	Peptostreptococcaceae	Clostridiales	Clostridia	Firmicutes	Bacteria
Phocaeicola vulgatus	0.00937655	821	Phocaeicola	Bacteroidales	Bacteroidales	Bacteroidia	Bacteroidetes	Bacteria
Bifidobacterium pseudocatenulatum	0.00850046	28026	Bifidobacterium	Bifidobacteriaceae	Bifidobacteriales	Actinobacteria	Actinobacteria	Bacteria
Bacteroides uniformis	0.00835839	820	Bacteroides	Bacteroidaceae	Bacteroidales	Bacteroidia	Bacteroidetes	Bacteria
Evtepia gabavorous	0.0080269	2211183	Evtepia	Evtepia_family	Clostridiales	Clostridia	Firmicutes	Bacteria
Dorea longicatena	0.00779012	88431	Dorea	Lachnospiraceae	Clostridiales	Clostridia	Firmicutes	Bacteria
Coprococcus comes	0.00700874	410072	Coprococcus	Lachnospiraceae	Clostridiales	Clostridia	Firmicutes	Bacteria
Collinsella aerofaciens	0.00698506	74426	Collinsella	Coriobacteriaceae	Coriobacteriales	Coriobacteriia	Actinobacteria	Bacteria
Firmicutes bacterium CAG:646	0.00677196	1262995	Firmicutes	Firmicutes	Firmicutes	Firmicutes	Firmicutes	Bacteria
Firmicutes bacterium CAG:124	0.00629839	1263002	Firmicutes	Firmicutes	Firmicutes	Firmicutes	Firmicutes	Bacteria
Eubacterium sp. CAG:38	0.00615632	1262889	Eubacterium	Eubacteriaceae	Clostridiales	Clostridia	Firmicutes	Bacteria
Eubacterium ramulus	0.00603793	39490	Eubacterium	Eubacteriaceae	Clostridiales	Clostridia	Firmicutes	Bacteria
Ruminococcus torques	0.00546966	33039	Mediterraneibacter	Lachnospiraceae	Clostridiales	Clostridia	Firmicutes	Bacteria
Dorea formicigenerans	0.00530391	39486	Dorea	Lachnospiraceae	Clostridiales	Clostridia	Firmicutes	Bacteria
Agathobaculum butyriciproducens	0.00464092	1628085	Agathobaculum	Ruminococcaceae	Clostridiales	Clostridia	Firmicutes	Bacteria
Saccharomyces cerevisiae	0.00333862	4932	Saccharomyces	Saccharomycetaceae	Saccharomycetales	Saccharomycetes	Ascomycota	Eukaryota
Roseburia sp. CAG:303	0.00329127	1262944	Roseburia	Lachnospiraceae	Clostridiales	Clostridia	Firmicutes	Bacteria
Subdoligranulum variabile	0.00293609	214851	Subdoligranulum	Ruminococcaceae	Clostridiales	Clostridia	Firmicutes	Bacteria
Faecalibacillus intestinalis	0.00267563	1982626	Faecalibacillus	Erysipelotrichaceae	Erysipelotrichales	Erysipelotrichia	Firmicutes	Bacteria
Phocaeicola salanitronis	0.00243885	376805	Phocaeicola	Bacteroidales	Bacteroidales	Bacteroidia	Bacteroidetes	Bacteria
Eubacterium sp. CAG:274	0.00206	1262888	Eubacterium	Eubacteriaceae	Clostridiales	Clostridia	Firmicutes	Bacteria
Clostridium celatum	0.00201264	36834	Clostridium	Clostridiaceae	Clostridiales	Clostridia	Firmicutes	Bacteria
Eggerthella sp. CAG:1427	0.00172851	1262874	Eggerthella	Eggerthellaceae	Eggerthellales	Coriobacteriia	Actinobacteria	Bacteria
Dialister invisus	0.00165747	218538	Dialister	Veillonellaceae	Veillonellales	Negativicutes	Firmicutes	Bacteria
Clostridium bartlettii	0.00127862	1263063	Clostridium	Clostridiaceae	Clostridiales	Clostridia	Firmicutes	Bacteria
