# Supplementary material for: The astounding exhaustiveness and speed of the Astral mass analyzer for highly complex samples is a quantum leap in the functional analysis of microbiomes
Source: Microbiome. 2024 Mar 7;12:46. doi: 10.1186/s40168-024-01766-4 (PMC10918999; doi:10.1186/s40168-024-01766-4)
Supplement: Supplementary file 5 — Additional file 4: Table S4. List of identified peptides and proteins from the Orbitrap Exploris 480 mass spectrometer using a 90-min DDA acquisition. [file 40168_2024_1766_MOESM4_ESM.xlsx]

## Sheet: Table S4
Table S4_Orbitrap Exploris 480 DDA results
Analytical run	# MS/MS	# PSM	# Peptide sequences	# Protein groups	# Proteins
Std_metaP_Exploris480_DDA-90min_01	95257	17175	13094	3665	4446
Std_metaP_Exploris480_DDA-90min_02	95659	16279	12583	3614	4363
Std_metaP_Exploris480_DDA-90min_03	93336	16203	12569	3605	4299
