# Supplementary material for: The astounding exhaustiveness and speed of the Astral mass analyzer for highly complex samples is a quantum leap in the functional analysis of microbiomes
Source: Microbiome. 2024 Mar 7;12:46. doi: 10.1186/s40168-024-01766-4 (PMC10918999; doi:10.1186/s40168-024-01766-4)
Supplement: Supplementary file 7 — Additional file 6: Table S6. Functional analysis of host and microbiota proteins identified in the 30 min (2Da—3 ms) DIA datasets (3 replicates). [file 40168_2024_1766_MOESM6_ESM.xlsx]

## Sheet: Table S6a_Host
	Table S6. Functional analysis of host and microbiota proteins identified in the 30 min (2Da - 3 ms) DIA datasets (3 replicates).
	Table S6a. Functional analysis - Host
	Pathways	Abundance	# Protein	# Peptide	# Ko	Total #Ko	Coverage %
	Metabolism
	Global and overview maps	2.66502e+08	289	1863	261
	Metabolic pathways	1.83662e+08	146	1025	133	4728	2.81303
	Biosynthesis of secondary metabolites	3.23927e+07	57	372	49	2116	2.31569
	Microbial metabolism in diverse environments	1.37608e+07	25	158	23	1281	1.79547
	Carbon metabolism	8.05115e+06	12	48	11	365	3.0137
	2-Oxocarboxylic acid metabolism	3.46719e+06	5	39	5	111	4.5045
	Fatty acid metabolism	6.84945e+06	5	7	5	84	5.95238
	Biosynthesis of amino acids	7.14346e+06	11	70	10	238	4.20168
	Nucleotide metabolism	591572	6	28	6	123	4.87805
	Biosynthesis of nucleotide sugars	240414	5	8	5	211	2.36967
	Biosynthesis of cofactors	9.75262e+06	16	100	13	375	3.46667
	Degradation of aromatic compounds	591319	1	8	1	215	0.465116
	Carbohydrate metabolism	9.77525e+07	88	643	73
	Glycolysis / Gluconeogenesis	2.52325e+06	11	60	9	106	8.49057
	Citrate cycle	684534	5	27	5	67	7.46269
	Pentose phosphate pathway	825590	3	13	2	88	2.27273
	Pentose and glucuronate interconversions	1.2149e+07	9	92	6	89	6.74157
	Fructose and mannose metabolism	6.7062e+06	7	74	6	112	5.35714
	Galactose metabolism	6.81067e+06	7	95	7	78	8.97436
	Ascorbate and aldarate metabolism	6.28309e+06	6	33	3	62	4.83871
	Starch and sucrose metabolism	2.95926e+06	8	60	6	106	5.66038
	Amino sugar and nucleotide sugar metabolism	3.39345e+07	8	36	7	156	4.48718
	Pyruvate metabolism	9.13368e+06	11	65	9	133	6.76692
	Glyoxylate and dicarboxylate metabolism	6.91645e+06	4	25	4	104	3.84615
	Propanoate metabolism	1.47019e+06	3	20	3	97	3.09278
	Butanoate metabolism	6248310	1	1	1	114	0.877193
	Inositol phosphate metabolism	1.10787e+06	5	42	5	76	6.57895
	Energy metabolism	3.89801e+07	34	255	31
	Oxidative phosphorylation	1.81836e+07	16	127	16	223	7.17489
	Carbon fixation in photosynthetic organisms	791105	4	22	3	36	8.33333
	Carbon fixation pathways in prokaryotes	6.3079e+06	2	9	2	117	1.7094
	Methane metabolism	1.08346e+06	6	19	5	195	2.5641
	Nitrogen metabolism	292634	2	6	1	68	1.47059
	Sulfur metabolism	12321373	4	72	4	109	3.66972
	Lipid metabolism	1.30955e+08	62	445	58
	Fatty acid biosynthesis	530894	2	3	2	39	5.12821
	Fatty acid elongation	70243.6	2	3	2	24	8.33333
	Fatty acid degradation	6.99279e+06	5	16	4	59	6.77966
	Steroid biosynthesis	34222.8	1	1	1	34	2.94118
	Primary bile acid biosynthesis	157546	1	8	1	18	5.55556
	Steroid hormone biosynthesis	2.29e+07	10	69	7	47	14.8936
	Glycerolipid metabolism	6.4548e+06	4	69	4	91	4.3956
	Glycerophospholipid metabolism	2.74247e+06	7	36	7	115	6.08696
	Ether lipid metabolism	3.59806e+06	6	34	6	31	19.3548
	Sphingolipid metabolism	7.97918e+07	7	107	7	52	13.4615
	Arachidonic acid metabolism	2.8509e+06	8	49	8	51	15.6863
	Linoleic acid metabolism	2.48035e+06	5	29	5	25	20
	alpha-Linolenic acid metabolism	2.35128e+06	4	21	4	26	15.3846
	Nucleotide metabolism	1.38112e+06	13	48	13
	Purine metabolism	1.18687e+06	10	44	10	220	4.54545
	Pyrimidine metabolism	194242	3	4	3	111	2.7027
	Amino acid metabolism	3.35234e+07	54	251	46
	Alanine, aspartate and glutamate metabolism	2.62762e+06	4	38	4	70	5.71429
	Glycine, serine and threonine metabolism	366238	4	7	3	109	2.75229
	Cysteine and methionine metabolism	749306	4	29	4	125	3.2
	Valine, leucine and isoleucine degradation	7.09338e+06	3	8	3	69	4.34783
	Lysine degradation	6.28227e+06	2	3	2	98	2.04082
	Arginine biosynthesis	4.73652e+06	5	59	5	60	8.33333
	Arginine and proline metabolism	2.8752e+06	11	54	9	107	8.41121
	Histidine metabolism	417001	4	10	3	47	6.38298
	Tyrosine metabolism	1.61466e+06	7	24	5	84	5.95238
	Phenylalanine metabolism	171900	3	7	2	74	2.7027
	Tryptophan metabolism	6.44442e+06	6	8	5	80	6.25
	Phenylalanine, tyrosine and tryptophan biosynthesis	144862	1	4	1	74	1.35135
	Metabolism of other amino acids	5.12943e+06	10	65	8
	beta-Alanine metabolism	43235	1	5	1	46	2.17391
	Taurine and hypotaurine metabolism	21230.6	1	1	1	29	3.44828
	Selenocompound metabolism	64687.9	1	4	1	33	3.0303
	Cyanoamino acid metabolism	106156	1	2	1	36	2.77778
	Glutathione metabolism	4.89412e+06	6	53	4	57	7.01754
	Glycan biosynthesis and metabolism	1.70634e+08	17	126	17
	N-Glycan biosynthesis	58665	2	4	2	48	4.16667
	Various types of N-glycan biosynthesis	3.2826e+07	2	15	2	55	3.63636
	Glycosaminoglycan degradation	33023365	4	38	2	15	13.3333
	Glycosphingolipid biosynthesis - lacto and neolacto series	2.81637e+06	0	0	2	28	7.14286
	Glycosphingolipid biosynthesis - globo and isoglobo series	3.56562e+07	3	34	3	16	18.75
	Glycosphingolipid biosynthesis - ganglio series	32794600	1	13	1	14	7.14286
	Other glycan degradation	3.33704e+07	4	21	4	22	18.1818
	O-Antigen nucleotide sugar biosynthesis	88366.2	1	1	1	99	1.0101
	Metabolism of cofactors and vitamins	2.50254e+07	28	213	21
	Riboflavin metabolism	2.29806e+06	1	8	1	54	1.85185
	Nicotinate and nicotinamide metabolism	824614	3	8	3	95	3.15789
	Lipoic acid metabolism	913346	3	10	3	31	9.67742
	Folate biosynthesis	6148799	3	72	3	84	3.57143
	One carbon pool by folate	106156	1	2	1	42	2.38095
	Retinol metabolism	6.13377e+06	7	34	3	50	6
	Porphyrin metabolism	8.48254e+06	9	76	6	139	4.31655
	Ubiquinone and other terpenoid-quinone biosynthesis	118070	1	3	1	59	1.69492
	Metabolism of terpenoids and polyketides	7.00695e+06	3	24	3
	Terpenoid backbone biosynthesis	7.00695e+06	3	24	3	63	4.7619
	Biosynthesis of other secondary metabolites	724747	4	10	3
	Flavone and flavonol biosynthesis	228765	1	5	1	15	6.66667
	Isoquinoline alkaloid biosynthesis	27038.5	2	3	1	63	1.5873
	Aflatoxin biosynthesis	468944	1	2	1	20	5
	Xenobiotics biodegradation and metabolism	4.01966e+07	41	305	22
	Benzoate degradation	6248310	1	1	1	106	0.943396
	Aminobenzoate degradation	194921	2	5	1	89	1.1236
	Caprolactam degradation	591319	1	8	1	22	4.54545
	Metabolism of xenobiotics by cytochrome P450	1.10722e+07	11	92	5	34	14.7059
	Drug metabolism - cytochrome P450	1.11205e+07	14	96	7	25	28
	Drug metabolism - other enzymes	1.09693e+07	12	103	7	32	21.875
	Genetic Information Processing
	Transcription	1.0199e+07	14	46	14
	RNA polymerase	9.06115e+06	3	19	3	66	4.54545
	Basal transcription factors	219257	1	2	1	36	2.77778
	Spliceosome	918552	10	25	10	123	8.13008
	Translation	1.39816e+07	39	87	39
	Ribosome	2.86771e+06	21	43	21	143	14.6853
	Aminoacyl-tRNA biosynthesis	652859	4	10	4	66	6.06061
	Nucleocytoplasmic transport	630185	4	7	4	98	4.08163
	mRNA surveillance pathway	8.95146e+06	5	15	5	63	7.93651
	Ribosome biogenesis in eukaryotes	879394	5	12	5	83	6.0241
	Folding, sorting and degradation	2.2391e+07	38	156	38
	Protein export	5.34218e+06	1	13	1	39	2.5641
	Protein processing in endoplasmic reticulum	8.92557e+06	10	77	10	144	6.94444
	SNARE interactions in vesicular transport	206733	3	4	3	35	8.57143
	Ubiquitin mediated proteolysis	5.52045e+06	7	25	7	133	5.26316
	Sulfur relay system	23714.3	1	1	1	29	3.44828
	Proteasome	1.0392e+06	9	20	9	49	18.3673
	RNA degradation	1.33319e+06	7	16	7	79	8.86076
	Replication and repair	3.57503e+07	21	98	21
	DNA replication	726794	4	20	4	60	6.66667
	Base excision repair	978134	3	13	3	52	5.76923
	Nucleotide excision repair	1.46293e+06	5	19	5	61	8.19672
	Mismatch repair	660206	3	16	3	44	6.81818
	Homologous recombination	532880	3	12	3	72	4.16667
	Non-homologous end-joining	31211900	1	10	1	19	5.26316
	Fanconi anemia pathway	177439	2	8	2	54	3.7037
	Chromosome	531494	6	9	6
	ATP-dependent chromatin remodeling	218152	3	5	3	84	3.57143
	Polycomb repressive complex	313342	3	4	3	65	4.61538
	Information processing in viruses	895949	5	19	5
	Viral life cycle - HIV-1	778429	4	11	4	60	6.66667
	Virion - Coronavirus	117520	1	8	1	28	3.57143
	Environmental Information Processing
	Membrane transport	40830.4	1	3	1
	ABC transporters	40830.4	1	3	1	515	0.194175
	Signal transduction	1.46942e+09	440	3225	346
	Two-component system	6.45613e+06	2	14	2	499	0.400802
	MAPK signaling pathway	1.65279e+08	30	260	28	243	11.5226
	MAPK signaling pathway - fly	1.14248e+08	8	103	7	84	8.33333
	MAPK signaling pathway - plant	1.22932e+07	2	50	1	54	1.85185
	MAPK signaling pathway - yeast	182084	3	6	3	91	3.2967
	ErbB signaling pathway	1.04086e+08	10	62	9	69	13.0435
	Ras signaling pathway	1.69866e+07	22	178	20	182	10.989
	Rap1 signaling pathway	1.21047e+08	21	192	20	162	12.3457
	Wnt signaling pathway	2.08498e+06	11	28	9	126	7.14286
	Notch signaling pathway	746376	1	8	1	36	2.77778
	Hedgehog signaling pathway	2.99502e+07	6	18	4	45	8.88889
	Hedgehog signaling pathway - fly	132464	2	5	1	26	3.84615
	TGF-beta signaling pathway	1.07065e+07	14	85	14	96	14.5833
	Hippo signaling pathway	9.41954e+06	10	29	9	115	7.82609
	Hippo signaling pathway - fly	8.35913e+06	4	12	3	53	5.66038
	VEGF signaling pathway	6.30148e+06	8	49	8	39	20.5128
	Apelin signaling pathway	1.58629e+07	15	120	13	105	12.381
	JAK-STAT signaling pathway	2.61573e+07	13	117	13	143	9.09091
	NF-kappa B signaling pathway	6.16558e+07	23	116	8	97	8.24742
	TNF signaling pathway	8.63743e+06	5	67	5	94	5.31915
	HIF-1 signaling pathway	2.71388e+07	16	102	14	76	18.4211
	FoxO signaling pathway	9.92724e+07	8	46	8	102	7.84314
	Calcium signaling pathway	7.90076e+07	44	277	26	198	13.1313
	Phosphatidylinositol signaling system	1.38637e+07	9	99	8	55	14.5455
	Phospholipase D signaling pathway	6.3501e+07	23	163	8	108	7.40741
	Sphingolipid signaling pathway	3.05949e+07	11	99	11	83	13.253
	cAMP signaling pathway	1.19541e+08	22	191	17	172	9.88372
	cGMP-PKG signaling pathway	2.37656e+07	19	189	16	121	13.2231
	PI3K-Akt signaling pathway	1.27757e+08	49	350	31	268	11.5672
	AMPK signaling pathway	1.60045e+07	16	104	16	85	18.8235
	mTOR signaling pathway	1.4838e+08	13	86	13	117	11.1111
	Signaling molecules and interaction	6.566e+07	73	455	69
	Neuroactive ligand-receptor interaction	2.43404e+07	21	131	21	332	6.3253
	Cytokine-cytokine receptor interaction	2.86711e+07	21	145	21	274	7.66423
	Viral protein interaction with cytokine and cytokine receptor	5.47049e+06	7	53	7	120	5.83333
	ECM-receptor interaction	1.97764e+06	10	48	8	66	12.1212
	Cell adhesion molecules	5.20032e+06	14	78	12	109	11.0092
	Cellular Processes
	Transport and catabolism	2.10511e+08	100	678	78
	Endocytosis	4.03008e+07	22	147	21	169	12.426
	Phagosome	9.24901e+07	41	259	22	95	23.1579
	Lysosome	4.00133e+07	13	125	13	108	12.037
	Peroxisome	2.95526e+06	5	43	5	74	6.75676
	Autophagy - animal	1.08308e+07	9	60	8	132	6.06061
	Autophagy - yeast	1.17717e+07	5	15	4	82	4.87805
	Autophagy - other	8.16321e+06	2	8	2	23	8.69565
	Mitophagy - animal	3.88588e+06	2	20	2	61	3.27869
	Mitophagy - yeast	99993.6	1	1	1	34	2.94118
	Cell growth and death	2.13998e+08	89	652	79
	Cell cycle	1.21164e+07	10	44	9	133	6.76692
	Cell cycle - yeast	9.28938e+06	5	24	5	126	3.96825
	Meiosis - yeast	8.50524e+06	5	23	4	103	3.8835
	Oocyte meiosis	2.57371e+07	13	102	9	80	11.25
	Apoptosis	7.65019e+06	13	105	12	110	10.9091
	Apoptosis - fly	9.86744e+07	2	22	2	56	3.57143
	Apoptosis - multiple species	563115	2	5	2	40	5
	Ferroptosis	2.35659e+07	7	73	7	33	21.2121
	Necroptosis	5.30689e+06	14	81	12	96	12.5
	p53 signaling pathway	3.57683e+06	5	19	5	68	7.35294
	Cellular senescence	1.90128e+07	13	154	12	117	10.2564
	Cellular community - eukaryotes	1.95943e+08	70	699	64
	Focal adhesion	1.33583e+08	25	262	23	151	15.2318
	Adherens junction	1.38819e+07	10	109	10	83	12.0482
	Tight junction	2.03369e+07	13	111	11	106	10.3774
	Gap junction	2.69652e+07	14	129	12	60	20
	Signaling pathways regulating pluripotency of stem cells	1.17559e+06	8	88	8	114	7.01754
	Cellular community - prokaryotes	2.51556e+06	3	34	2
	Quorum sensing	61950.5	1	1	1	283	0.353357
	Biofilm formation - Escherichia coli	2.45361e+06	2	31	1	61	1.63934
	Cell motility	1.51082e+08	41	484	35
	Motor proteins	3.38734e+07	22	288	16	113	14.1593
	Regulation of actin cytoskeleton	117208218	19	196	19	172	11.0465
	Organismal Systems
	Immune system	9.74892e+08	304	1891	185
	Hematopoietic cell lineage	1.21974e+08	32	212	15	80	18.75
	Complement and coagulation cascades	7.9628e+07	16	187	16	82	19.5122
	Platelet activation	5.55244e+06	12	59	11	90	12.2222
	Neutrophil extracellular trap formation	6.6528e+07	28	164	13	90	14.4444
	Toll-like receptor signaling pathway	941464	4	18	4	76	5.26316
	Toll and Imd signaling pathway	167639	1	3	1	57	1.75439
	NOD-like receptor signaling pathway	2.61507e+07	7	31	7	145	4.82759
	RIG-I-like receptor signaling pathway	225682	2	4	2	54	3.7037
	Cytosolic DNA-sensing pathway	9202777	3	20	3	62	4.83871
	C-type lectin receptor signaling pathway	1.77344e+07	7	92	6	82	7.31707
	Natural killer cell mediated cytotoxicity	1.61474e+08	24	156	9	94	9.57447
	Antigen processing and presentation	8.56518e+06	9	71	7	47	14.8936
	T cell receptor signaling pathway	1.04763e+07	10	29	10	92	10.8696
	Th1 and Th2 cell differentiation	5.75658e+06	11	44	9	67	13.4328
	Th17 cell differentiation	5.83169e+06	12	48	10	87	11.4943
	IL-17 signaling pathway	2.52995e+07	7	72	7	80	8.75
	B cell receptor signaling pathway	6.23522e+07	21	119	6	60	10
	Fc epsilon RI signaling pathway	6.16485e+07	19	106	4	47	8.51064
	Fc gamma R-mediated phagocytosis	6.23475e+07	24	119	9	64	14.0625
	Leukocyte transendothelial migration	1.03807e+07	13	96	13	75	17.3333
	Intestinal immune network for IgA production	9.49125e+07	21	113	4	37	10.8108
	Chemokine signaling pathway	1.37743e+08	21	128	19	162	11.7284
	Endocrine system	7.12041e+08	277	2428	220
	Insulin secretion	1.23831e+07	13	97	9	68	13.2353
	Insulin signaling pathway	1.39127e+08	17	147	14	88	15.9091
	Glucagon signaling pathway	2.32826e+07	20	172	16	57	28.0702
	Regulation of lipolysis in adipocytes	616846	6	24	5	47	10.6383
	Adipocytokine signaling pathway	758358	7	22	7	53	13.2075
	PPAR signaling pathway	712262	6	13	6	63	9.52381
	GnRH secretion	3.97259e+07	6	38	5	51	9.80392
	GnRH signaling pathway	1.72889e+07	13	92	10	64	15.625
	Ovarian steroidogenesis	6.83332e+06	6	20	5	40	12.5
	Estrogen signaling pathway	5.90745e+07	23	372	10	77	12.987
	Progesterone-mediated oocyte maturation	1.02623e+08	7	58	6	65	9.23077
	Prolactin signaling pathway	3.84041e+06	2	21	2	57	3.50877
	Oxytocin signaling pathway	2.8735e+07	20	139	17	112	15.1786
	Relaxin signaling pathway	4.05427e+07	17	136	14	96	14.5833
	Growth hormone synthesis, secretion and action	7.07177e+06	13	89	12	92	13.0435
	Thyroid hormone synthesis	8.22353e+06	13	123	10	53	18.8679
	Thyroid hormone signaling pathway	8.56981e+06	14	94	11	91	12.0879
	Parathyroid hormone synthesis, secretion and action	1.34755e+08	13	108	11	85	12.9412
	Melanogenesis	1.91216e+07	14	127	11	67	16.4179
	Renin secretion	1.63296e+07	11	147	9	50	18
	Renin-angiotensin system	2.11132e+06	6	82	6	22	27.2727
	Aldosterone synthesis and secretion	2.72518e+07	19	200	14	65	21.5385
	Cortisol synthesis and secretion	1.30622e+07	11	107	10	54	18.5185
	Circulatory system	1.54299e+08	51	484	42
	Cardiac muscle contraction	8.41783e+06	15	151	13	67	19.403
	Adrenergic signaling in cardiomyocytes	3.24803e+07	20	203	15	99	15.1515
	Vascular smooth muscle contraction	1.13401e+08	16	130	14	96	14.5833
	Digestive system	2.03209e+08	117	953	90
	Salivary secretion	2.91964e+07	21	187	16	64	25
	Gastric acid secretion	1.48228e+07	15	114	10	50	20
	Pancreatic secretion	5.33566e+07	19	139	15	69	21.7391
	Bile secretion	7.74063e+06	14	86	8	62	12.9032
	Carbohydrate digestion and absorption	1.92445e+06	10	73	7	22	31.8182
	Protein digestion and absorption	7.66261e+07	18	194	14	66	21.2121
	Fat digestion and absorption	7.92378e+06	5	15	5	28	17.8571
	Cholesterol metabolism	7.13822e+06	9	75	9	50	18
	Vitamin digestion and absorption	4.48018e+06	6	70	6	23	26.087
	Excretory system	8.58132e+07	51	421	39
	Mineral absorption	6.60166e+07	12	142	8	36	22.2222
	Vasopressin-regulated water reabsorption	5.74029e+06	6	48	5	33	15.1515
	Aldosterone-regulated sodium reabsorption	3.01764e+06	10	68	8	26	30.7692
	Endocrine and other factor-regulated calcium reabsorption	7.47046e+06	14	103	11	33	33.3333
	Proximal tubule bicarbonate reclamation	1.95408e+06	5	52	3	14	21.4286
	Collecting duct acid secretion	1.61405e+06	4	8	4	17	23.5294
	Nervous system	5.56605e+08	119	795	102
	Glutamatergic synapse	2.46135e+06	10	36	9	89	10.1124
	GABAergic synapse	1.41935e+07	8	61	7	69	10.1449
	Cholinergic synapse	1.6474e+07	14	98	12	90	13.3333
	Dopaminergic synapse	6.65138e+07	20	161	15	84	17.8571
	Serotonergic synapse	1.09909e+08	16	84	14	85	16.4706
	Long-term potentiation	1.12788e+08	11	95	8	43	18.6047
	Long-term depression	1.08345e+08	10	71	10	45	22.2222
	Retrograde endocannabinoid signaling	1.05669e+07	11	48	10	119	8.40336
	Synaptic vesicle cycle	3.09629e+06	8	46	8	55	14.5455
	Neurotrophin signaling pathway	1.12256e+08	11	95	9	90	10
	Sensory system	8.62994e+07	39	297	28
	Phototransduction	1.23432e+07	3	54	2	18	11.1111
	Phototransduction - fly	1.25577e+07	6	55	4	18	22.2222
	Olfactory transduction	4.27698e+07	11	75	7	25	28
	Taste transduction	447529	5	12	4	41	9.7561
	Inflammatory mediator regulation of TRP channels	1.81812e+07	14	101	11	68	16.1765
	Development and regeneration	1.12506e+08	29	197	27
	Dorso-ventral axis formation	9.88156e+07	3	52	3	28	10.7143
	Axon guidance	6.72102e+06	11	60	10	128	7.8125
	Axon regeneration	711859	4	9	3	59	5.08475
	Osteoclast differentiation	6.25701e+06	11	76	11	104	10.5769
	Aging	1.01635e+08	26	266	19
	Longevity regulating pathway	3.02458e+07	8	73	7	68	10.2941
	Longevity regulating pathway - worm	6.82775e+07	11	120	6	57	10.5263
	Longevity regulating pathway - multiple species	3.11215e+06	7	73	6	58	10.3448
	Environmental adaptation	6.16179e+07	42	366	37
	Circadian rhythm	1.85132e+06	3	14	3	28	10.7143
	Circadian entrainment	2.50439e+07	15	129	12	79	15.1899
	Circadian rhythm - fly	10533.4	1	1	1	11	9.09091
	Circadian rhythm - plant	99993.6	1	1	1	28	3.57143
	Thermogenesis	2.2319e+07	20	171	19	188	10.1064
	Plant-pathogen interaction	1.22932e+07	2	50	1	86	1.16279
	Human Diseases
	Cancer: overview	5.47435e+08	209	1636	169
	Pathways in cancer	1.24477e+08	43	353	37	417	8.8729
	Transcriptional misregulation in cancer	8.93576e+07	30	232	15	162	9.25926
	MicroRNAs in cancer	2.8504e+06	13	72	13	245	5.30612
	Proteoglycans in cancer	1.23749e+08	25	184	23	165	13.9394
	Chemical carcinogenesis - DNA adducts	1.0428e+07	9	79	4	29	13.7931
	Chemical carcinogenesis - receptor activation	5.11456e+07	24	187	17	129	13.1783
	Chemical carcinogenesis - reactive oxygen species	1.16032e+08	26	254	24	175	13.7143
	Viral carcinogenesis	2.2897e+07	19	166	17	174	9.77011
	Central carbon metabolism in cancer	2.4233e+06	6	47	6	49	12.2449
	Choline metabolism in cancer	2.2237e+06	7	41	6	61	9.83607
	PD-L1 expression and PD-1 checkpoint pathway in cancer	1.85072e+06	7	21	7	73	9.58904
	Cancer: specific types	1.51993e+09	87	820	82
	Colorectal cancer	9.91917e+07	4	29	4	72	5.55556
	Pancreatic cancer	9.87337e+07	3	25	3	63	4.7619
	Hepatocellular carcinoma	1.04621e+08	13	101	11	116	9.48276
	Gastric cancer	1.00232e+08	5	48	5	108	4.62963
	Glioma	1.13048e+08	10	110	8	54	14.8148
	Thyroid cancer	9.91972e+07	4	31	4	34	11.7647
	Acute myeloid leukemia	9.93702e+07	6	58	6	57	10.5263
	Chronic myeloid leukemia	9.88891e+07	4	28	4	63	6.34921
	Melanoma	9.99871e+07	4	49	4	50	8
	Renal cell carcinoma	9.89149e+07	4	56	4	56	7.14286
	Bladder cancer	1.02494e+08	4	42	4	38	10.5263
	Prostate cancer	1.07279e+08	9	121	9	81	11.1111
	Endometrial cancer	9.86347e+07	2	21	2	45	4.44444
	Breast cancer	9.89998e+07	4	33	4	105	3.80952
	Small cell lung cancer	643051	6	22	5	74	6.75676
	Non-small cell lung cancer	9.96902e+07	5	46	5	60	8.33333
	Infectious disease: viral	8.31949e+08	238	1544	188
	Human T-cell leukemia virus 1 infection	2.0208e+07	28	265	25	191	13.089
	Human immunodeficiency virus 1 infection	2.00002e+07	17	124	16	163	9.81595
	Hepatitis B	1.09658e+08	15	120	14	132	10.6061
	Hepatitis C	1.07646e+08	10	50	9	112	8.03571
	Coronavirus disease - COVID-19	9.05831e+07	49	245	34	219	15.5251
	Influenza A	1.26455e+07	13	46	11	128	8.59375
	Measles	2.83806e+06	8	27	8	117	6.83761
	Herpes simplex virus 1 infection	3.36504e+08	14	80	10	148	6.75676
	Human cytomegalovirus infection	2.53673e+07	18	164	16	192	8.33333
	Kaposi sarcoma-associated herpesvirus infection	2.11291e+07	13	128	12	169	7.10059
	Epstein-Barr virus infection	6.53015e+07	29	143	12	172	6.97674
	Human papillomavirus infection	2.00675e+07	24	152	21	231	9.09091
	Infectious disease: bacterial	4.56473e+08	194	1565	111
	Vibrio cholerae infection	7.48754e+06	8	36	7	49	14.2857
	Epithelial cell signaling in Helicobacter pylori infection	6.0689e+06	9	43	9	91	9.89011
	Pathogenic Escherichia coli infection	8.3588e+07	28	203	10	152	6.57895
	Salmonella infection	4.18808e+07	15	193	14	217	6.45161
	Shigellosis	1.69624e+07	13	122	13	205	6.34146
	Yersinia infection	6.46995e+07	20	117	5	122	4.09836
	Pertussis	1.99873e+07	10	106	9	79	11.3924
	Legionellosis	967264	5	19	5	69	7.24638
	Staphylococcus aureus infection	1.20316e+08	40	350	12	74	16.2162
	Tuberculosis	8.86802e+07	39	298	20	131	15.2672
	Bacterial invasion of epithelial cells	5.83552e+06	7	78	7	76	9.21053
	Infectious disease: parasitic	2.31793e+08	111	624	59
	Amoebiasis	7.18867e+07	35	229	18	87	20.6897
	Malaria	2.26205e+07	9	77	8	67	11.9403
	Toxoplasmosis	2.74873e+06	9	39	7	95	7.36842
	Leishmaniasis	6.36737e+07	27	132	10	59	16.9492
	Chagas disease	9.54169e+06	11	40	11	85	12.9412
	African trypanosomiasis	6.13217e+07	20	107	5	41	12.1951
	Immune disease	4.01606e+08	150	798	46
	Asthma	6.28955e+07	22	108	5	20	25
	Systemic lupus erythematosus	7.41682e+07	26	181	9	45	20
	Rheumatoid arthritis	7.0141e+07	29	150	12	67	17.9104
	Autoimmune thyroid disease	6.39634e+07	22	114	5	25	20
	Inflammatory bowel disease	2.17804e+06	6	15	4	54	7.40741
	Allograft rejection	6.39016e+07	21	112	4	22	18.1818
	Graft-versus-host disease	3.24797e+06	5	19	3	22	13.6364
	Primary immunodeficiency	6.111e+07	19	99	4	37	10.8108
	Neurodegenerative disease	4.30162e+08	227	1895	213
	Alzheimer disease	1.40076e+08	38	340	36	300	12
	Parkinson disease	4.4442e+07	35	289	30	209	14.3541
	Amyotrophic lateral sclerosis	3.07799e+07	29	251	28	280	10
	Huntington disease	3.33637e+07	31	289	30	229	13.1004
	Spinocerebellar ataxia	1.95998e+06	13	43	13	116	11.2069
	Prion disease	3.38925e+07	35	315	33	209	15.7895
	Pathways of neurodegeneration - multiple diseases	1.45648e+08	46	368	43	368	11.6848
	Substance dependence	1.82921e+08	47	378	36
	Cocaine addiction	5.73341e+06	7	57	5	39	12.8205
	Amphetamine addiction	1.95855e+07	13	117	9	46	19.5652
	Morphine addiction	4.03087e+07	11	56	9	64	14.0625
	Nicotine addiction	398168	2	11	2	27	7.40741
	Alcoholism	1.16895e+08	14	137	11	86	12.7907
	Cardiovascular disease	5.5494e+08	123	1523	84
	Lipid and atherosclerosis	3.51744e+08	15	145	13	160	8.125
	Fluid shear stress and atherosclerosis	2.23323e+07	14	161	11	99	11.1111
	Hypertrophic cardiomyopathy	2.09972e+07	9	375	9	79	11.3924
	Arrhythmogenic right ventricular cardiomyopathy	459910	5	15	5	68	7.35294
	Dilated cardiomyopathy	8.17083e+07	26	471	10	87	11.4943
	Diabetic cardiomyopathy	1.16785e+07	28	231	27	160	16.875
	Viral myocarditis	6.602e+07	26	125	9	39	23.0769
	Endocrine and metabolic disease	1.38929e+08	74	571	67
	Type II diabetes mellitus	339697	2	10	2	37	5.40541
	Type I diabetes mellitus	3.24797e+06	5	19	3	25	12
	Maturity onset diabetes of the young	652546	1	21	1	26	3.84615
	Alcoholic liver disease	5.63851e+06	9	44	8	105	7.61905
	Non-alcoholic fatty liver disease	3.4133e+06	14	110	14	127	11.0236
	Insulin resistance	9.04983e+06	13	125	12	74	16.2162
	AGE-RAGE signaling pathway in diabetic complications	4.46434e+06	13	99	12	76	15.7895
	Cushing syndrome	1.12123e+08	17	143	15	122	12.2951
	Drug resistance: antineoplastic	2.38801e+08	27	230	24
	EGFR tyrosine kinase inhibitor resistance	1.29221e+08	11	101	11	67	16.4179
	Platinum drug resistance	6.58759e+06	8	65	6	46	13.0435
	Antifolate resistance	417440	3	16	3	26	11.5385
	Endocrine resistance	1.02575e+08	5	48	4	77	5.19481

## Sheet: Table S6b_Microbiota
	Table S6. Functional analysis of host and microbiota proteins identified in the 30 min (2Da - 3 ms) DIA datasets (3 replicates).
	Table S6b. Functional analysis - Microbiota
	Pathways	Abundance	# Protein	# Peptide	# Ko	Total #Ko	Coverage %
	Metabolism
	Global and overview maps	6.96122e+09	13471	90758	2015
	Metabolic pathways	1.38685e+09	2650	17750	872	4728	18.4433
	Biosynthesis of secondary metabolites	1.32091e+09	2836	18281	325	2116	15.3592
	Microbial metabolism in diverse environments	1.4435e+09	2153	17326	250	1281	19.516
	Carbon metabolism	1.06954e+09	1328	10972	137	365	37.5342
	2-Oxocarboxylic acid metabolism	2.51731e+08	567	4112	42	111	37.8378
	Fatty acid metabolism	1.62449e+08	172	1168	19	84	22.619
	Biosynthesis of amino acids	8.43562e+08	1776	10516	128	238	53.7815
	Nucleotide metabolism	1.00487e+08	444	2202	50	123	40.6504
	Biosynthesis of nucleotide sugars	9.70142e+07	463	2780	53	211	25.1185
	Biosynthesis of cofactors	2.72225e+08	1054	5226	131	375	34.9333
	Degradation of aromatic compounds	1.29477e+07	28	425	8	215	3.72093
	Carbohydrate metabolism	2.65099e+09	4784	39664	544
	Glycolysis / Gluconeogenesis	6.15512e+08	592	5680	51	106	48.1132
	Citrate cycle	1.39665e+08	246	2523	37	67	55.2239
	Pentose phosphate pathway	1.71275e+08	403	2856	32	88	36.3636
	Pentose and glucuronate interconversions	1.38576e+08	217	1711	30	89	33.7079
	Fructose and mannose metabolism	1.08829e+08	276	1870	47	112	41.9643
	Galactose metabolism	8.35605e+07	399	2626	30	78	38.4615
	Ascorbate and aldarate metabolism	9.60649e+06	46	241	14	62	22.5806
	Starch and sucrose metabolism	1.45399e+08	517	3908	41	106	38.6792
	Amino sugar and nucleotide sugar metabolism	1.31608e+08	549	3445	60	156	38.4615
	Pyruvate metabolism	3.68603e+08	486	5324	66	133	49.6241
	Glyoxylate and dicarboxylate metabolism	1.51078e+08	270	1962	37	104	35.5769
	Propanoate metabolism	1.96657e+08	268	2587	36	97	37.1134
	Butanoate metabolism	3.49656e+08	343	4009	43	114	37.7193
	C5-Branched dibasic acid metabolism	1.55537e+07	107	473	11	29	37.931
	Inositol phosphate metabolism	2.54074e+07	65	449	9	76	11.8421
	Energy metabolism	1.20154e+09	1823	14160	205
	Oxidative phosphorylation	6.14845e+07	293	1610	40	223	17.9372
	Photosynthesis	3.45141e+07	154	671	8	63	12.6984
	Carbon fixation in photosynthetic organisms	4.34e+08	285	2283	19	36	52.7778
	Carbon fixation pathways in prokaryotes	3.30327e+08	431	4511	57	117	48.7179
	Methane metabolism	1.67856e+08	373	2907	44	195	22.5641
	Nitrogen metabolism	1.51984e+08	196	1770	16	68	23.5294
	Sulfur metabolism	2.13766e+07	91	408	21	109	19.2661
	Lipid metabolism	2.41163e+08	485	3307	76
	Fatty acid biosynthesis	1.40682e+07	116	349	15	39	38.4615
	Fatty acid degradation	1.6175e+08	92	1258	10	59	16.9492
	Steroid biosynthesis	218868	1	4	1	34	2.94118
	Primary bile acid biosynthesis	1.41589e+06	6	29	2	18	11.1111
	Secondary bile acid biosynthesis	1.66546e+06	11	63	4	15	26.6667
	Glycerolipid metabolism	3.57716e+07	96	542	17	91	18.6813
	Glycerophospholipid metabolism	1.17792e+07	73	280	18	115	15.6522
	Sphingolipid metabolism	1.41151e+07	86	757	7	52	13.4615
	alpha-Linolenic acid metabolism	328549	3	19	1	26	3.84615
	Biosynthesis of unsaturated fatty acids	50303.9	1	6	1	32	3.125
	Nucleotide metabolism	2.55119e+08	1094	6159	111
	Purine metabolism	1.71061e+08	668	4123	64	220	29.0909
	Pyrimidine metabolism	8.40587e+07	426	2036	47	111	42.3423
	Amino acid metabolism	1.26868e+09	2704	16935	164
	Alanine, aspartate and glutamate metabolism	2.16808e+08	459	3247	32	70	45.7143
	Glycine, serine and threonine metabolism	7.82852e+07	284	1725	34	109	31.1927
	Cysteine and methionine metabolism	1.49676e+08	443	2364	40	125	32
	Valine, leucine and isoleucine degradation	1.87174e+08	109	1215	14	69	20.2899
	Valine leucine and isoleucine biosynthesis	1.13573e+08	242	1469	14	19	73.6842
	Lysine biosynthesis	5.57977e+07	268	1424	16	48	33.3333
	Lysine degradation	9.04241e+07	53	490	13	98	13.2653
	Arginine biosynthesis	1.76981e+08	291	2125	19	60	31.6667
	Arginine and proline metabolism	2.26592e+07	107	497	28	107	26.1682
	Histidine metabolism	1.22301e+07	107	357	18	47	38.2979
	Tyrosine metabolism	2.15719e+07	68	581	10	84	11.9048
	Phenylalanine metabolism	2.87376e+07	80	396	12	74	16.2162
	Tryptophan metabolism	8.85387e+07	35	459	8	80	10
	Phenylalanine, tyrosine and tryptophan biosynthesis	2.62189e+07	158	586	27	74	36.4865
	Metabolism of other amino acids	1.80799e+08	509	3490	75
	beta-Alanine metabolism	6.99737e+07	67	572	11	46	23.913
	Taurine and hypotaurine metabolism	4.55429e+07	75	786	9	29	31.0345
	Phosphonate and phosphinate metabolism	82252	3	6	3	44	6.81818
	Selenocompound metabolism	1.60526e+07	112	646	16	33	48.4848
	Cyanoamino acid metabolism	1.90662e+07	91	690	7	36	19.4444
	D-Amino acid metabolism	2.0216e+07	96	411	14	55	25.4545
	Glutathione metabolism	9.86565e+06	65	379	15	57	26.3158
	Glycan biosynthesis and metabolism	9.08847e+07	536	2997	104
	N-Glycan biosynthesis	34230	2	2	2	48	4.16667
	Various types of N-glycan biosynthesis	1.9686e+06	8	82	2	55	3.63636
	Glycosaminoglycan degradation	4.77315e+06	25	196	5	15	33.3333
	Glycosphingolipid biosynthesis - globo and isoglobo series	4.04957e+06	28	181	2	16	12.5
	Glycosphingolipid biosynthesis - ganglio series	1.95528e+06	7	81	1	14	7.14286
	Other glycan degradation	1.75661e+07	91	901	9	22	40.9091
	Lipopolysaccharide biosynthesis	5.26716e+06	26	107	18	62	29.0323
	O-Antigen repeat unit biosynthesis	40284.6	1	2	1	35	2.85714
	O-Antigen nucleotide sugar biosynthesis	2.34071e+07	152	736	27	99	27.2727
	Peptidoglycan biosynthesis	2.95421e+07	165	632	23	53	43.3962
	Teichoic acid biosynthesis	1.71368e+06	21	52	10	41	24.3902
	Lipoarabinomannan (LAM) biosynthesis	7964.12	1	1	1	14	7.14286
	Arabinogalactan biosynthesis - Mycobacterium	40284.6	1	2	1	12	8.33333
	Exopolysaccharide biosynthesis	519282	8	22	2	73	2.73973
	Metabolism of cofactors and vitamins	3.16219e+08	1068	5427	176
	Thiamine metabolism	2.77877e+07	152	684	14	36	38.8889
	Riboflavin metabolism	6.73857e+06	40	216	9	54	16.6667
	Vitamin B6 metabolism	3.39523e+07	77	578	8	24	33.3333
	Nicotinate and nicotinamide metabolism	3.05003e+07	125	522	24	95	25.2632
	Pantothenate and CoA biosynthesis	1.08971e+08	229	1302	20	45	44.4444
	Biotin metabolism	8.99511e+06	66	215	8	24	33.3333
	Lipoic acid metabolism	3.45661e+06	19	97	10	31	32.2581
	Folate biosynthesis	1.20639e+07	56	184	23	84	27.381
	One carbon pool by folate	5.55498e+07	173	1080	18	42	42.8571
	Retinol metabolism	453833	7	21	2	50	4
	Porphyrin metabolism	2.69422e+07	112	489	30	139	21.5827
	Ubiquinone and other terpenoid-quinone biosynthesis	808274	12	39	10	59	16.9492
	Metabolism of terpenoids and polyketides	1.36566e+08	220	1293	27
	Terpenoid backbone biosynthesis	9.00337e+07	89	578	14	63	22.2222
	Insect hormone biosynthesis	282380	2	11	1	18	5.55556
	Zeatin biosynthesis	1.50166e+07	4	28	1	10	10
	Limonene degradation	302140	3	14	2	9	22.2222
	Pinene camphor and geraniol degradation	599219	4	33	2	25	8
	Biosynthesis of ansamycins	1.90068e+07	66	383	1	32	3.125
	Polyketide sugar unit biosynthesis	8.58754e+06	49	235	5	59	8.47458
	Nonribosomal peptide structures	2.54966e+06	1	8	1	51	1.96078
	Biosynthesis of siderophore group nonribosomal peptides	187598	2	3	2	36	5.55556
	Biosynthesis of other secondary metabolites	1.64312e+08	699	4004	53
	Phenylpropanoid biosynthesis	98029.4	2	7	2	32	6.25
	Flavone and flavonol biosynthesis	151728	3	7	1	15	6.66667
	Degradation of flavonoids	8.68081e+06	58	461	7	21	33.3333
	Isoquinoline alkaloid biosynthesis	6.35875e+06	29	135	4	63	6.34921
	Tropane piperidine and pyridine alkaloid biosynthesis	7.1283e+06	43	170	5	33	15.1515
	Glucosinolate biosynthesis	3.40104e+07	47	334	2	21	9.52381
	Penicillin and cephalosporin biosynthesis	494351	3	10	2	16	12.5
	Carbapenem biosynthesis	1.70087e+06	20	68	2	19	10.5263
	Monobactam biosynthesis	3.11443e+07	137	755	8	28	28.5714
	Streptomycin biosynthesis	3.71786e+07	131	865	11	21	52.381
	Neomycin kanamycin and gentamicin biosynthesis	2.9202e+06	27	114	3	58	5.17241
	Acarbose and validamycin biosynthesis	5.22074e+06	28	151	2	27	7.40741
	Novobiocin biosynthesis	7.53769e+06	49	200	7	30	23.3333
	Phenazine biosynthesis	271133	3	20	2	16	12.5
	Prodigiosin biosynthesis	2.14162e+07	119	707	3	20	15
	Xenobiotics biodegradation and metabolism	1.92444e+08	338	2679	66
	Benzoate degradation	1.05681e+08	67	575	9	106	8.49057
	Aminobenzoate degradation	1.21792e+06	11	44	4	89	4.49438
	Chloroalkane and chloroalkene degradation	1.28945e+07	27	417	6	43	13.9535
	Xylene degradation	318996	3	12	2	34	5.88235
	Nitrotoluene degradation	1.44099e+07	29	239	10	22	45.4545
	Ethylbenzene degradation	328549	3	19	1	16	6.25
	Styrene degradation	3.69455e+06	9	112	2	25	8
	Atrazine degradation	5.11357e+06	7	46	2	16	12.5
	Caprolactam degradation	290430	2	17	2	22	9.09091
	Dioxin degradation	318996	3	12	2	31	6.45161
	Naphthalene degradation	1.257e+07	23	404	4	29	13.7931
	Steroid degradation	246982	1	3	1	15	6.66667
	Metabolism of xenobiotics by cytochrome P450	487102	8	23	3	34	8.82353
	Drug metabolism - cytochrome P450	487102	8	23	3	25	12
	Drug metabolism - other enzymes	3.4385e+07	137	733	15	32	46.875
	Genetic Information Processing
	Transcription	6.04463e+07	124	1451	5
	RNA polymerase	6.04463e+07	124	1451	5	66	7.57576
	Translation	1.0731e+09	2147	12572	101
	Ribosome	9.27848e+08	1485	7366	64	83	77.1084
	Aminoacyl-tRNA biosynthesis	1.43036e+08	646	5146	31	66	46.9697
	Nucleocytoplasmic transport	912891	1	18	1	98	1.02041
	mRNA surveillance pathway	338703	1	15	1	63	1.5873
	Ribosome biogenesis in eukaryotes	960623	14	27	4	143	2.7972
	Folding, sorting and degradation	1.71615e+08	557	3790	52
	Protein export	2.04232e+07	168	640	19	39	48.7179
	Protein processing in endoplasmic reticulum	7.68936e+06	32	247	4	144	2.77778
	Sulfur relay system	1.49469e+07	63	267	8	29	27.5862
	Proteasome	320348	5	9	3	49	6.12245
	RNA degradation	1.28235e+08	289	2627	18	79	22.7848
	Replication and repair	6.45116e+07	490	1567	80
	DNA replication	1.73925e+07	120	410	19	60	31.6667
	Base excision repair	3.46504e+06	53	143	15	52	28.8462
	Nucleotide excision repair	4.88759e+06	60	196	8	61	13.1148
	Mismatch repair	1.80392e+07	120	350	17	44	38.6364
	Homologous recombination	2.05611e+07	136	464	20	72	27.7778
	Non-homologous end-joining	166139	1	4	1	19	5.26316
	Information processing in viruses	72517.5	3	4	1
	Viral life cycle - HIV-1	72517.5	3	4	1	60	1.66667
	Environmental Information Processing
	Membrane transport	3.79432e+08	963	5345	190
	ABC transporters	3.23912e+08	675	4038	137	515	26.6019
	Phosphotransferase system (PTS)	3.6554e+07	129	669	36	72	50
	Bacterial secretion system	1.89659e+07	159	638	17	74	22.973
	Signal transduction	5.53326e+08	529	3823	112
	Two-component system	1.61081e+08	299	1862	92	499	18.4369
	MAPK signaling pathway - fly	400663	2	9	1	84	1.19048
	MAPK signaling pathway - plant	427057	6	17	2	54	3.7037
	HIF-1 signaling pathway	3.70455e+08	155	1352	6	76	7.89474
	FoxO signaling pathway	2.32013e+06	4	60	2	102	1.96078
	Phosphatidylinositol signaling system	114318	2	11	2	55	3.63636
	Phospholipase D signaling pathway	65500.8	1	3	1	108	0.925926
	Sphingolipid signaling pathway	51144.5	1	6	1	83	1.20482
	PI3K-Akt signaling pathway	9.05827e+06	30	288	2	268	0.746269
	AMPK signaling pathway	9.35301e+06	29	215	3	85	3.52941
	Signaling molecules and interaction	261428	1	5	1
	Neuroactive ligand-receptor interaction	261428	1	5	1	332	0.301205
	Cellular Processes
	Transport and catabolism	1.4224e+07	78	509	16
	Lysosome	6.64118e+06	37	284	8	108	7.40741
	Peroxisome	6.71808e+06	39	215	6	74	8.10811
	Autophagy - animal	432373	1	5	1	132	0.757576
	Autophagy - yeast	432373	1	5	1	82	1.21951
	Cell growth and death	6.53661e+07	288	1911	22
	Cell cycle	36848.2	1	1	1	31	3.22581
	Cell cycle - Caulobacter	2.63758e+07	139	696	10	133	7.5188
	Meiosis - yeast	172163	2	2	2	103	1.94175
	Apoptosis	497345	2	6	2	56	3.57143
	Apoptosis - fly	385189	2	7	2	110	1.81818
	Ferroptosis	516244	11	24	1	33	3.0303
	Necroptosis	3.73825e+07	131	1175	4	96	4.16667
	Cellular community - eukaryotes	36848.2	1	1	1
	Tight junction	36848.2	1	1	1	106	0.943396
	Cellular community - prokaryotes	1.55849e+08	641	3630	89
	Quorum sensing	8.41453e+07	376	1940	50	283	17.6678
	Biofilm formation - Vibrio cholerae	1.07874e+07	58	204	13	106	12.2642
	Biofilm formation - Pseudomonas aeruginosa	4.2826e+06	10	65	7	90	7.77778
	Biofilm formation - Escherichia coli	5.66339e+07	197	1421	19	61	31.1475
	Cell motility	7.76338e+07	132	674	40
	Bacterial chemotaxis	5.24385e+07	68	436	17	26	65.3846
	Flagellar assembly	2.51952e+07	64	238	23	55	41.8182
	Human Diseases
	Infectious disease: bacterial	7.6344e+08	334	3296	21
	Epithelial cell signaling in Helicobacter pylori infection	4.71186e+06	21	93	2	91	2.1978
	Pathogenic Escherichia coli infection	2.88684e+08	38	350	1	152	0.657895
	Salmonella infection	3.28442e+08	95	732	4	217	1.84332
	Shigellosis	1.64474e+07	9	51	2	205	0.97561
	Pertussis	1.59485e+06	9	34	4	79	5.06329
	Legionellosis	5.14146e+07	65	799	5	69	7.24638
	Tuberculosis	7.21457e+07	97	1237	3	131	2.29008
	Drug resistance: antimicrobial	3.82245e+07	199	904	41
	beta-Lactam resistance	2.99676e+07	102	612	17	112	15.1786
	Vancomycin resistance	4.30048e+06	62	188	10	22	45.4545
	Cationic antimicrobial peptide (CAMP) resistance	3.95642e+06	35	104	14	54	25.9259
